# Supplementary material for: Loss of Drosophila ribosomal protein S6 kinase II causes mitochondrial dysfunction and cell death
Source: Dis Model Mech. 2025 Aug 19;18(8):dmm052374. doi: 10.1242/dmm.052374 (PMC12403519; doi:10.1242/dmm.052374)
Supplement: Table S1. Full complement of changes in protein levels in 5-day-old S6kII KO adult flies. [file dmm-18-052374-TableS1.csv]

Flybase_gene	logFoldChange_d5	padjBH_d5
Spn77Bb	3.3589812989426	6.35241497871971e-14
CG11598	1.8669630076725101	5.62068372142335e-12
Mal-A6	2.3341692481771	3.57327784486331e-11
CG3397	-1.70480918987475	3.9588783973605e-11
Ugt35C1	2.25327026117666	3.9588783973605e-11
Nepl8	2.97093439116715	3.9588783973605e-11
Ugt37A2	-1.15128481785396	1.70419391231827e-10
Ugt36E1	-1.7028023374301	6.55964115350016e-10
Oadh	-0.723396043548729	8.920676936041601e-10
CG12896	-1.70093088181769	8.54831822797495e-10
BomBc3	2.62467203320688	1.0152269564319501e-9
fax	-0.916013365319323	1.1834361092426901e-9
Dhrs4	0.767997837285741	1.51224150996815e-9
CG17124	1.23848431719452	1.35695595880209e-9
Gss1	0.804449893226156	1.51224150996815e-9
Echs1	0.60799407238572	2.4293290437818303e-9
GstE8	1.64025027115106	2.99119516484045e-9
CG9676	1.03488808765135	4.04002542826989e-9
Pgd	-0.568482848194775	5.73949445095492e-9
su(r)	0.45753084488112	7.78100209783789e-9
CG18011	3.2443545163234	5.98411923300072e-9
CG3091	0.63398577256668	8.98354746314427e-9
Jhbp12	-0.8369744060904	9.742592034193262e-9
dj-1beta	-0.803275521318202	9.742592034193262e-9
D2hgdh	-0.539937394623122	1.72259264978325e-8
Phgdh	-0.578273862451152	1.68522545230218e-8
Cyp6a20	-1.23396835408274	1.68522545230218e-8
CG4363	2.01040935579551	1.72259264978325e-8
Cyp6a8	-1.0459799138172	1.89706369113063e-8
CG17560	0.808612228991712	2.05410582176146e-8
Tep4	1.12475310442278	2.4796102990455e-8
CG9147	-0.777569999121467	2.7199157618209e-8
GstE1	2.15367653952687	4.19224085431654e-8
CG8343	1.24359581932221	5.37215462517e-8
sgl	0.598904358022971	5.87888010923614e-8
Ogdh1	0.595840072223599	7.97243066889034e-8
CG8768	2.13392550096509	6.74556298304099e-8
Sfxn2	-0.681817466629378	8.2171684426735e-8
Mthfs	0.642020643730617	6.74556298304099e-8
Hsdl2	-0.429381846423491	9.90166660236887e-8
Cyp28a5	0.615023813292173	9.30789183039364e-8
spidey	0.52207789148776	8.96343216898474e-8
CG13658	0.978995219898779	8.96343216898474e-8
CG18135	0.607281454525501	1.56164723383705e-7
CG9512	-0.450741287764627	1.74377637065794e-7
BomBc2	1.11263174240799	2.17560472898352e-7
chp	-0.349207781004475	2.32753049612717e-7
CG32195	0.878085155397195	1.38726431773609e-7
Acp26Ab	2.54372841770803	2.17560472898352e-7
St3	-0.479925197871818	2.14614330901385e-7
inaD	-0.352700147864054	2.7628672467539e-7
CG11089	0.485941433263645	2.67898040065442e-7
COX8	-2.3365222839839	2.45059041999469e-7
CG5402	1.45843011333215	2.82917602407825e-7
Sfp24Bc	1.13080456824348	3.06913758943466e-7
Neb-cGP	-1.62926242778851	2.67632645857055e-7
CtsK2	0.874262067526126	3.8567628106209e-7
CG8654	0.651412334997266	3.10824760761713e-7
GstD5	0.652747097975389	4.30999284349468e-7
CG6733	-0.87636092526865506	4.30999284349468e-7
CtsF	0.448150958146911	4.36479205465369e-7
CG13284	0.486621473672712	4.22376727626624e-7
GstE7	-1.02044314381005	4.75040206343836e-7
Myo61F	0.363733850282438	6.63931370491483e-7
scrib	-0.801085910738848	4.56455521764721e-7
tyf	1.28294144199809	5.23427422416882e-7
Lsp1beta	2.12339990926244	6.63931370491483e-7
Pfas	0.563990199980153	7.18202303531179e-7
Sfp24F	0.834051024666664	6.63931370491483e-7
RpL14	0.514304567245384	6.33654580823128e-7
COX7A	-0.697688826867722	6.33654580823128e-7
Ude	-1.038747742814	5.65805444960661e-7
antr	0.53915905606356	7.45543286128574e-7
Sfp26Ad	0.871957632201383	7.18202303531179e-7
ATPsynG	-0.740300475177352	7.18202303531179e-7
Cyp6a23	-0.824438887818967	7.5757599185338e-7
Arr2	-0.626224937520399	8.02836625723424e-7
GstE11	0.575872337414177	7.05335546691483e-7
Mccc1	0.380966870281332	1.02938652345285e-6
Galk	0.404087771886322	9.58277543666627e-7
CG10352	-0.534361603522264	9.71763785408459e-7
Aprt	-0.591624960488701	8.762116085377e-7
Srr	0.5491815734272	1.00554656651672e-6
CG42709	-0.727415354849631	1.53218998261866e-6
BG642312	-1.47008263666149	1.03971908105026e-6
CG18284	-1.35764733378649	1.05016450073545e-6
puml	0.43399421213657	7.37337945936773e-7
CG5793	0.398528674358685	1.10292905145343e-6
CREG	0.53067457388779	1.40945887280534e-6
Pgm1	-0.558482040623974	1.69151643861108e-6
CG3106	0.831357302864172	1.10019524232164e-6
CHKov1	0.994057406219233	1.45979463749927e-6
CG2930	0.484626255938444	1.63297358997999e-6
CG4592	-0.483177511072065	1.65095177163399e-6
SkpB	0.680010225863612	1.87417437183366e-6
NdufV3	-0.932277372207346	2.29254250327416e-6
SmydA-2	-0.346740495508128	2.96193546730158e-6
PGRP-LB	0.520823020979735	1.46876191497441e-6
CG18258	0.661608642236481	2.58779009388711e-6
CG12780	-0.967994758903599	2.62028787859831e-6
CG10097	0.561026253117054	2.85921791214182e-6
Mal-A1	0.708281670887556	3.16976844408651e-6
Pef	-0.810727669382928	2.82067558607591e-6
Sod1	0.578360989400088	3.51241491198978e-6
CG3548	1.58978241208277	3.20993622521141e-6
Pcb	0.269763872467113	3.51241491198978e-6
Gs2	0.453443643842803	3.64352124805123e-6
lqf	-0.444298644739928	4.0952968151486996e-06
CG8066	0.478646012108642	4.30131064885369e-6
CG1271	0.510155311835236	2.99968495282844e-6
Cpr	0.409014668251161	5.00389417547047e-6
mEFTu2	0.656172360054971	4.14847810696347e-6
CG5618	0.4607460583481	4.50449787297118e-6
RpS14a	1.03464766310338	4.76664287623341e-6
Ance	0.438075231112578	5.09560232362847e-6
Pepck1	0.74344814344788	5.75798894931134e-6
Cyp4g1	0.418000646970813	5.85382203863729e-6
SelR	-0.447616000598708	6.56755990379752e-6
CG10527	-0.329158395548531	5.89857193170585e-6
CG8888	0.271637232798462	6.4279401615882e-6
CG3246	0.477800427629572	6.99109677892538e-6
CG18547	0.28564374933493	7.45411494273798e-6
norpA	-0.27690561798177	1.13964739662068e-5
Zasp52	0.631892727088766	1.011670810228e-5
r-l	-0.649253582544687	9.20674934806069e-6
Tmem186	-0.481339847638384	1.03516740657546e-5
Amy-p	0.618741688366413	1.14555513068034e-5
ssp7	-0.773572976716737	1.01192003752805e-5
Fundc1	0.376593975289852	9.44075190847799e-6
NaPi-T	-0.363928891621059	1.41824202082816e-5
MetRS-m	0.579419596974701	1.36856530158629e-5
COX7AL2	-2.01329518327038	1.22794270434746e-5
CG2082	0.395726109129835	1.2134270823474e-5
CG1299	0.414920381346772	1.35437858210907e-5
mrva	0.529248177460647	1.91913658637561e-5
Trp1	-0.601241692149046	1.46850846872949e-5
CG17029	-0.371310696826917	1.44577805760325e-5
CG10560	-0.586358537957393	1.46850846872949e-5
SCaMC	-0.550244072048212	1.46850846872949e-5
CG4572	-0.500223910688122	1.46895839591757e-5
regucalcin	0.303323759875101	1.62867564932012e-5
Spn27A	0.541238353316547	1.52699975176552e-5
CG8329	0.709574245499727	1.22794270434746e-5
CG4666	0.794477127060762	1.60872426321675e-5
CG3270	-0.399528800759212	1.51743966627796e-5
garz	-1.04829622384999	1.63730850821623e-5
CG13360	0.851785355353963	1.56479309848334e-5
JhI-26	0.460011578432381	1.35437858210907e-5
S6k	0.345645383395911	2.17251104004747e-5
CG17108	1.35648575330361	2.19559269224409e-5
alpha-Est5	0.256511307224319	2.17251104004747e-5
CG34034	0.807411512035855	2.32601712144737e-5
Cyp4e2	0.351354039736992	2.23876789283552e-5
LysE	0.43020733202849	2.6982529768466502e-05
Nep2	0.327131339781147	1.99787829772737e-5
Sfp23F	0.658519002408265	2.39813721610055e-5
Baldspot	0.374474189716372	2.39813721610055e-5
CG8773	-0.555755550982662	2.6982529768466502e-05
CG3505	-0.41540373485834	2.06223199576847e-5
Obp99c	0.563442286543395	3.08379957693191e-5
CG17294	0.42205069331024	2.86352934723774e-5
Ugt35A1	-0.402450990786353	3.12816730947588e-5
CG15136	-0.51291373093322	3.77870760811096e-5
Pgant7	0.451413423733029	3.09126541608095e-5
Wdr82	0.459256740794618	2.23876789283552e-5
CG11378	0.406314029722618	3.30155029326188e-5
TER94	-0.607954803064228	2.63105890788697e-5
rtp	-0.324120747708765	3.51380221782577e-5
NimB2	0.993460199797847	3.49402126636851e-5
blanks	0.599577106366338	3.59143336497204e-5
rl	-0.286424436134554	3.53053071658163e-5
Cpr100A	1.02472875001567	3.76981654395066e-5
trp	-0.29702970050955	4.26979301670411e-5
CG5504	-0.467448071520263	3.59143336497204e-5
CG15864	0.504132244689507	2.70472918500991e-5
uzip	0.234622561995808	3.52229120752332e-5
Cyp305a1	0.412016218129043	3.49402126636851e-5
CG15515	0.89512131352363	3.72301519353939e-5
Prx6c	0.36712374832058	4.08613879913256e-5
CG17571	0.740719499513158	4.42534568986077e-5
Ugt37D1	0.273676411860114	4.26979301670411e-5
CG17111	-0.526501665212232	2.94360417945431e-5
Cpr97Ea	1.0304905731277	4.42534568986077e-5
babos	0.358650318989227	4.08613879913256e-5
Rh3	-0.437322333069731	3.77870760811096e-5
ninaC	-0.262973708956069	5.40648942078107e-5
ND-24L	-0.41756152008246	3.99839926850647e-5
Mipp1	0.367313632544674	5.30643476383081e-5
CROT	0.470736907206114	5.31199159581757e-5
Cpr72Ec	-0.955959654165496	5.31475942077937e-5
eEF1alpha1	-0.500397324056226	5.31475942077937e-5
CG44242	-1.02053816242307	5.31475942077937e-5
Tom6	-0.898464677395991	5.35823739739608e-5
pkm	0.416880808176335	5.40648942078107e-5
Sfp33A3	0.656168525188367	5.65369741230773e-5
CG6432	0.366385628152019	6.46938722628431e-5
CG10748	-0.296787280627951	6.41649545491476e-5
Dhfr	0.432372458229776	5.49731963106994e-5
CG15369	-0.624159083154563	6.05401438398829e-5
CG31200	0.271309080842907	6.91737447956176e-5
CG6770	-0.664889855790122	5.8052146133253e-5
tsu	0.246264861918581	5.43932075332499e-5
Sdb	-0.425615292645865	6.46938722628431e-5
wuho	0.291732282782136	4.55452967459154e-5
Cyp12a5	0.37851507748917	6.53661822877939e-5
Acbp3	-0.996930216316007	6.65211219768897e-5
Ugt49C1	0.471159146036076	6.4801109174784e-5
Pgant6	-0.360728984184878	5.35823739739608e-5
Msr-110	0.289441605503286	8.91083344506006e-5
t	-0.302481959275231	7.97874292432722e-5
ninaE	-0.838920527782773	7.97874292432722e-5
Cyp6a9	-0.621217843021342	8.95540790176411e-5
bdl	0.219445656725942	8.95540790176411e-5
SdhA	-0.210093200476273	9.38036633021104e-5
Phk-3	0.577931701500143	6.85222826646905e-5
ScsbetaG	-0.283050126112338	8.75406825931812e-5
ScsbetaA	-0.211753117920671	9.5711667351588e-5
SP1029	0.41003651445642	6.9716129729385e-5
Sfp87B	-1.11024368945389	9.14744261283752e-5
CG6071	0.62712702228846	9.55732610022055e-5
Gnpda	0.388433797281888	8.95540790176411e-5
cype	-1.08719505976794	9.5711667351588e-5
CG34284	-0.606518344851233	8.31538947340448e-5
CG6321	-0.320632582785256	7.27499096391462e-5
Acly	-0.654429416884986	9.16772783472612e-5
Ugt49B1	-0.361024875522038	1.05110713586204e-4
Lsd-1	0.309274896627111	1.07821188974874e-4
Mrp5	0.462049562357	1.05110713586204e-4
PPO2	0.497250354851551	1.15528273377973e-4
vimar	-0.313696741440069	1.24146560831097e-4
CG6168	0.528414629373578	1.23649261543306e-4
ND-B8	0.510269778958854	1.2962888957249e-4
Mtp	0.279279070631587	1.41134166316844e-4
CG34040	0.631445837862494	1.22224495057922e-4
Vps25	-0.362872016069555	6.91737447956176e-5
Msp300	0.222165871345687	1.41927654350108e-4
Tim8	-0.347917991618394	1.20555230761561e-4
SC35	0.316184240742113	1.31400522954274e-4
CG33635	-0.436179155353538	1.22224495057922e-4
Jon99Cii	0.981683964807093	1.39116016092863e-4
Glys	-0.303396023335069	1.5578205916727e-4
Tim17b	0.359929222572788	6.52649023782975e-5
Mst57Da	-1.16240978807852	1.44198101855118e-4
Urod	0.221493517338153	1.60917728790312e-4
P5cr-2	0.29263286590936	1.67153554521786e-4
CG12375	0.240194388014172	1.53102813461829e-4
knon	-0.545876935021498	1.47818914864586e-4
Tat	0.348467371234577	9.5711667351588e-5
CG44574	-0.502390851615438	1.20555230761561e-4
dl	0.340524189927793	1.55617399639054e-4
Treh	0.182268665631051	1.94391360945203e-4
CG5612	0.366713068378319	1.60917728790312e-4
inaC	-0.245705592146867	1.86141233368443e-4
Acp53Ea	-1.06796015237547	1.76699553391008e-4
SdhC	-0.39385700362846	1.77696382847233e-4
Fatp3	0.387995069868062	1.24146560831097e-4
Adgf-D	0.291213860125483	1.86141233368443e-4
Lnk	0.885917893400724	1.85527096772814e-4
Crys	-1.11964115747402	1.86141233368443e-4
SPE	0.312728630510137	1.65639659512282e-4
Apoltp	0.426219634355785	1.98548439722378e-4
CG33228	0.310758810855403	2.23914130419179e-4
CG33303	0.221748671525234	1.66394922787583e-4
CG33672	0.337962299785369	1.53102813461829e-4
ATPsynE	-0.588526187379086	1.8578725527087e-4
Abcd1	0.380422544033803	1.39116016092863e-4
CG33307	0.733030061937132	1.92958251696086e-4
Idgf6	0.329142397597371	2.0634128614197e-4
SkpA	-0.29812802679122	1.85527096772814e-4
Ccs	-0.267503350752473	2.0634128614197e-4
Act79B	0.532156838423063	2.0634128614197e-4
Atg8a	0.414418367432994	1.34302517725421e-4
CG11594	0.223211461941136	2.31037326526725e-4
CG2604	0.286259295322459	2.05050546277476e-4
Sod2	-0.305165029794022	1.94608097810039e-4
Ggamma1	-0.616750759975725	1.86141233368443e-4
CG42821	-0.532027485246703	2.65958899889888e-4
Dis3l2	1.14915809070631	2.31037326526725e-4
Hrb27C	0.233528644143743	2.498165845328e-4
Eps-15	-0.200107865102414	2.59591795812322e-4
l(2)37Bb	-0.243532379958053	2.04085978333551e-4
NO66	-0.343337038221782	1.96710505112441e-4
Hml	-0.397637965337863	2.48386096147185e-4
Pdi	0.216301565263591	2.66999658181301e-4
Cyp9f2	0.208951034882936	2.7422819001429e-4
Shmt	-0.285877204230181	2.79155976358108e-4
CG8728	-0.345632314215542	2.7422819001429e-4
Nup133	0.274776524602643	1.80953067898794e-4
T3dh	0.215527925074086	2.47111654562578e-4
CG8420	0.358345351799418	3.41252814622297e-4
Cyt-c1L	-0.38748925369804	2.7422819001429e-4
CG40485	0.289560169473185	2.7422819001429e-4
CG9297	-0.232077790609878	3.25147568239631e-4
Adsl	-0.280890928105921	2.94888505723527e-4
CG8520	-0.246161219846472	3.00411406250582e-4
CG17110	-0.335585291682438	2.04085978333551e-4
Cyp6t1	0.540846509764287	2.7422819001429e-4
Nubpl	0.393886649025354	2.65958899889888e-4
Rab32	0.217755766745585	3.28387268356383e-4
APP-BP1	-0.391211783220643	3.28387268356383e-4
CaBP1	0.266137169024982	3.28387268356383e-4
CG12493	-0.35966733438858	3.87252869573e-4
Fer1HCH	0.375090807046738	3.38137358367068e-4
CG15096	0.658752812693623	3.41749016052561e-4
CG4390	-0.292643107096348	3.41252814622297e-4
CG17562	0.441002202652437	3.38137358367068e-4
CG18234	0.266640747286362	2.7422819001429e-4
CG14275	0.502644014491832	3.24231022441793e-4
Cyp6d2	0.558112459946969	3.30637740471032e-4
Hexo2	0.289938350971187	3.69046857848671e-4
CG8187	-0.179909755691659	3.42326808329907e-4
RtcB	0.619722757654853	3.68312401719991e-4
CG2852	0.351275509642013	3.75317685231899e-4
HINT1	-0.280007649912583	3.97242080110283e-4
Proc	0.435172833654367	3.90703589211365e-4
LpR2	0.412321809608858	3.75317685231899e-4
FeCH	-0.189982380993565	4.31256894509988e-4
CG4306	0.488526867257444	3.76603473885693e-4
Syn	0.337236380706045	2.65958899889888e-4
Adk2	0.314273683873704	4.10326633597584e-4
CG5399	0.636089921343247	3.41252814622297e-4
Cyp4d21	-0.381910874030105	3.86646264276338e-4
Dlst	-0.199628932890151	4.15104492858174e-4
CG6441	-0.437311556772686	3.02742179651959e-4
CG31345	0.229294555795525	3.87252869573e-4
Pex14	-0.244275137208393	3.38426495879327e-4
koi	0.294406067247504	4.17551131028052e-4
yellow-b	-0.190981362247265	3.42326808329907e-4
CG31659	0.498019394302334	4.25844754630587e-4
Ih	0.325525662778902	2.7422819001429e-4
Mf	0.807723894649011	4.08179162177433e-4
CG6330	0.300020530584713	4.37222922923934e-4
Moe	0.151888886066927	5.56542880882578e-4
CG45078	0.408073411843335	4.37222922923934e-4
DCTN5-p25	0.28045636287042	2.7422819001429e-4
Inos	0.209727045132974	5.19570986355729e-4
Agbe	-0.25491329308363597	4.85231796966879e-4
Miox	-0.573486787520201	4.66057757905266e-4
Hacl	0.231655576296127	4.03306201270525e-4
CG11961	0.216889203525389	3.38137358367068e-4
Arts	-0.299163021378565	4.85231796966879e-4
Gar1	0.400098691187688	3.20060029963485e-4
Hibch	0.212290140834729	4.91961643992046e-4
Cyp28d1	-0.273127340626605	4.86857294477925e-4
ras	0.210460886321935	5.13017055824445e-4
Hn	0.355805656651033	4.9501124797429e-4
psh	0.239165634428713	1.9383015076289e-4
CG6972	0.308936843934837	4.66057757905266e-4
CG31086	0.474277636548808	5.03605027228021e-4
CG8927	0.693184162738107	4.9452386200667e-4
LanA	0.268958448245052	5.58166361693976e-4
Coq8	0.214265586114473	5.41644792799132e-4
rump	0.359417585121487	5.25202409129361e-4
CG5126	-0.350995402892733	5.43796114435685e-4
CG31549	0.208046506842205	4.85231796966879e-4
shot	-0.337955110256717	5.96633104572345e-4
Adss	-0.167158029659968	5.69467394983701e-4
Tep2	0.681320287748471	5.91753631767287e-4
Acly	0.401844105536999	7.08425225696518e-4
Cpr57A	0.268487884194194	6.87456858305119e-4
Gli	-0.228738797899122	5.58061645581656e-4
eIF2Bdelta	0.282040040862299	5.44978752182637e-4
ninaC	-0.27815655151576	5.52512793394817e-4
mEFTu1	-0.183642742644637	6.75480500283935e-4
Dlic	0.17634260972999	6.74320737047858e-4
Ifrd1	-0.22508770999186	6.33931818695612e-4
slgA	-0.518488293329218	6.01604335922119e-4
CG3902	0.26758700770054	6.4127728005797e-4
eEF1alpha2	-0.380267368777538	6.4127728005797e-4
CG9451	0.231087299905868	6.03612645402628e-4
CG42369	0.230151644021601	6.74320737047858e-4
RhoGEF3	0.473279881813009	7.10180267622855e-4
LanB2	0.27760147226597	7.50592448116326e-4
CG17928	-0.408466593754604	7.04048197276124e-4
Ufl1	0.285775732082632	6.1935111170554e-4
VhaM9.7-a	-0.595586053450044	6.05018732275108e-4
Elovl7	0.965822421624516	6.79342068181564e-4
CG12374	0.446606205710454	5.73393426910226e-4
CG5958	-0.339264369512337	7.18509807925685e-4
Scsalpha1	-0.201560356140473	7.63379379404549e-4
Agpat3	0.223327058677574	7.10180267622855e-4
Cpn	-0.455204715831791	5.97341301993184e-4
CG7300	0.470637970922024	7.72646895138089e-4
Mpc1	-0.258480966646427	7.09080890869673e-4
Agpat4	0.30856677606325	6.63446721108492e-4
CG30392	-0.248238112996623	7.10180267622855e-4
Men	-0.18367322232344	9.54857648777444e-4
Mal-A5	0.200738335037088	6.74320737047858e-4
CG11899	0.3098263506467	8.29092698332195e-4
CG4872	-0.30720347030225	8.06646708618893e-4
Rint1	-0.413347333954756	7.10180267622855e-4
CG8834	0.522535074768692	8.07289575285041e-4
CG32633	0.228939776026163	8.77266974780811e-4
CG4957	0.323336046325038	5.73393426910226e-4
udt	0.181002593495931	8.18518688985994e-4
Mf	0.607576448788261	8.54016751184449e-4
SdhCL	-0.325648610846782	6.04111345758664e-4
CG14757	0.315509590500853	7.63379379404549e-4
CG1648	-0.978234767289897	9.09761731117694e-4
CG44001	-0.252237449486188	8.29092698332195e-4
Argk1	0.401163874045158	6.77200312821314e-4
Gp150	0.283878747915159	9.59056831298017e-4
Ucp4A	-0.288179350522258	9.66103503906928e-4
Prosalpha1	0.288912020743442	9.7605413119119e-4
mRpL3	0.223012366121502	9.59056831298017e-4
PH4alphaNE3	0.394760246843207	0.00111566456248828
Gasp	0.564322267283127	9.78722575271932e-4
Gtpx	0.275595820654035	0.00101575210048216
Cpsf6	0.312718610029333	0.00100827873735698
CalpA	0.201531682029312	0.00103290761963645
Gclc	0.160613898122511	0.00101506888571651
nebu	0.370684179914359	0.00101056121657329
Cyp1	0.215029042514322	0.00107982877040496
msk	-0.367774827013638	0.00111625589318208
CG4882	-0.284661088262474	9.86525221037459e-4
sau	-0.213259316850866	6.50397805803302e-4
CG5853	0.211964880247895	8.58626528328851e-4
Fdx1	0.300636384477194	9.86525221037459e-4
Hsc70-3	0.252329909993724	0.00111343286135862
CG9394	0.223165903290681	0.00111625589318208
Hf	0.317141381272516	0.00127599223017072
SrpRbeta	0.2058741967033	9.7605413119119e-4
Alp4	0.283184049513654	0.00112346855341724
CG6726	-0.23982841555334	0.00113021258957916
CG1532	0.210465823572551	0.00111343286135862
Srp68	0.159706093114532	0.00137687075839078
Hmgcl	0.192883057253837	0.00112346855341724
schlank	0.19865333862808	8.27561983266889e-4
CG9119	0.249826716412423	0.00125501830084603
CtsL1	0.210072142107212	0.00126425691328513
SERCA	0.240178138150497	9.18961518931302e-4
Fer2LCH	0.470477474201342	0.00126425691328513
Zw	0.191928805117231	0.00140452143579332
mRpL16	0.186921163365274	7.20936467449912e-4
bol	0.383591059478434	0.00111566456248828
Esyt2	0.21824317335498	0.00147767219862072
Roe1	-0.481519062063863	0.00135108372637125
pzg	0.194811971877478	0.00139287472277289
slv	-0.284552949694144	8.94806897907998e-4
GNBP3	-0.285711605430984	0.00134652967747099
Hibadh	0.264216005925952	0.00139184442925828
nonA	0.274986109650572	0.00138066478730329
mRpL38	0.238192973337658	0.00128521982744701
CG10512	0.184252675837807	0.00160065609461854
drk	0.198008888892678	0.00133939856590633
Gldc	-0.168004650960903	0.00168245193259541
Sfp24Ba	0.401276488486106	0.00139184442925828
Marc	0.187906092316159	0.00140287085133074
CG13506	0.25674428368832	0.00154131354064885
Tsf1	0.571882538560673	0.00152575316349178
CG31883	-0.572605352882679	0.00150597723994304
Manf	0.431604252963299	0.00148412682888197
Hacd1	-0.82326782547812	0.0015098162924931
vkg	-0.2946746357382	0.00151868260219274
NT5E-2	0.403840473852128	0.00151121711071679
L2HGDH	0.170995949771227	0.00168245193259541
Gnpnat	-0.213215612459697	0.00122972290521352
Mpcp1	0.184642253200931	0.00162603615346228
CG16965	-0.17854619835599	0.00139184442925828
Acp36DE	0.562264611966867	0.00164478366871656
Obp56e	0.581694412746395	0.00161091160136271
Adi1	-0.230545095520269	0.00165449111485216
CG12279	-0.298812920749433	0.0016062473380921
CG9921	-0.348542542658405	0.00235883296577541
Acox57D-p	0.216616865166392	0.00165449111485216
CG31419	0.296211547000099	0.00178398975602505
Alat	0.124799077830614	0.00200626311439736
Coq4	0.333587391852228	0.00143303691754514
alphaTry	0.450908384677007	0.00166788246810182
PPO1	0.327606514128107	0.00177673693480012
Eb1	-0.345373669684926	0.0016062473380921
yellow-f2	-0.282744339167125	0.0017709922554367
CG30197	-0.412390436205432	0.00172332321052411
CG4199	-0.207013048767323	0.00199160904112816
beg	-0.219012611762745	0.00168240111703902
Cyp4d14	0.506083860645725	0.00176882296582296
Cpr62Bb	-0.371669347676156	0.00182874847243173
RhoGAPp190	-0.20497593894718	0.00168240111703902
CG42367	-0.421362852040277	0.00192738307101419
CG14034	0.425104505065764	0.00190541263859158
MAPk-Ak2	0.163269939080353	0.00167388943884412
Cyp6w1	0.220614831906053	0.00173735092478243
Agxt	0.150288126912831	0.0019615652953362
aspr	0.303011807173496	0.00195336645783799
sut1	0.353209686991222	0.00155180511321925
CG6983	-0.429181911786395	0.00192996069629588
CG1774	-0.253114546740661	0.0019615652953362
Cand1	-0.219515859838	0.00213767127532062
CG9380	0.147760439168151	0.00200626311439736
Frq1	0.430399285054571	0.00166967911689477
Mgat1	-0.292201644881624	0.00172766249816946
Pkc53E	-0.262280796554017	0.00214932583432408
Sf3b1	-0.311012629910959	0.00199160904112816
IscU	0.219237765664933	0.00226021257541789
CG44088	0.542014147228528	0.0019982595353391
Cpr49Ab	-0.314613926642856	0.00213767127532062
pain	0.280659678184664	0.00202157241932745
CG6908	-0.242555112337034	0.00199160904112816
Cndp2	0.282773179524104	0.00213615912521723
SH3PX1	0.179041236639678	0.00213767127532062
Def	-0.596358900658686	0.00203122205465096
wbl	0.282950795285472	0.00200626311439736
CG14629	0.438189751979887	0.00213767127532062
CG14246	-0.489281283823403	0.00213615912521723
Pdhb	-0.223337910831648	0.00233591832742959
cathD	0.312819190250351	0.00221827958873229
CG1416	0.182321877023126	0.00226110795783591
CG5397	0.203227167458013	0.00220378457665836
CG17544	0.173634986918775	0.00231569564633422
ND-B14.5A	-0.365890147535219	0.00221827958873229
Grp170	0.13680236265827	0.00254592779158005
awd	-0.262076843636229	0.00221392706400109
Pfdn6	-0.346775516614756	0.0022467870316603
Ae2	0.174265578501164	0.00255857660660924
mRRF2	-0.206599386888522	0.0025441380429453
Rab4	0.293032574820377	0.00242654043055265
Gad1	-0.37291388319182	0.00234160005202222
faf	0.146479167520949	0.00214898912354425
CG3663	0.231925685419677	0.00220977651519331
Prps	0.241910193582798	0.0023874350559258202
Synj	0.159092123493045	0.0023874350559258202
CG1703	0.188702236005514	0.00230517014471238
CG7506	0.294020414080656	0.00222390206809274
lectin-28C	-0.504629429927786	0.00250052018884857
sw	0.138100011138406	0.00230517014471238
CG2061	0.41415212124962	0.00250833866997975
Akt	0.160443909260016	0.00201468558354537
levy	-0.469526309504531	0.00250698803737107
Gbeta76C	-0.143586120729664	0.00282662275833595
CG9515	-0.268200192032969	0.00200659586741962
CG9498	0.227907987318817	0.0026194243995188
Sgp	0.445008207222627	0.00258887462354217
LManVI	0.5873391628097	0.0026194243995188
Ogdh1	-0.146348044242393	0.00252500915952728
FASN3	-0.23643838307543	0.00278570096803926
HDAC6	0.131838585677584	0.00301247522588143
Svil	-0.191789049824056	0.0019971080498761
CG3164	0.201396815196367	0.00233459472591891
Hydr1	0.256251716636882	0.00176393159358106
Mdr65	0.254748782713487	0.00255857660660924
CG7789	0.161445307844262	0.00255151219318069
ens	-0.145044835494163	0.00255857660660924
CG7920	-0.198331057007813	0.00285153084001511
CG7601	0.253318101143574	0.00187639847201805
Glyp	-0.198036541744194	0.00266798192539942
CG7322	0.182211974012843	0.00284564312351332
mRpL44	0.241387251733334	0.00257088336499446
veil	0.23492638188522	0.00273223938079601
CG8586	0.152105567744645	0.00255857660660924
Nrg	0.119310323661501	0.00395762703246303
Gcst	-0.163658984363482	0.00281968523198681
TotC	0.740292918473392	0.0029912328413032
Pfk	-0.101977119716612	0.00349246385480037
Dbp80	0.226593778713916	0.0029250293054337
CG2736	0.50360767815188	0.00300817764732917
Dlc90F	-0.354425556930642	0.00297758657266436
CG11037	0.198935226588182	0.00310528031018902
CG17597	0.247532495379914	0.00250469313783698
qm	0.222836456045812	0.00175408001180469
Cs1	-0.116499747313326	0.00336638072769135
Gpo1	-0.184301757551525	0.00317849171165355
CG4928	0.336427190587688	0.00271421333955871
Hex-C	-0.209564993797641	0.00336638072769135
Stoml2	-0.169923985033414	0.00309119870344022
Septin1	0.196161620367841	0.00282662275833595
CG10553	1.40517720703815	0.00336307583337862
CG7910	0.311482088471123	0.00346814377976357
Jon65Aiv	0.48066710623481	0.00341146743862785
ERp60	0.324124978815194	0.00345526009304061
14-3-3zeta	-0.263353287259273	0.00353156635370074
PCNA2	-0.18315283708446	0.00232091744660163
atilla	0.278363466143507	0.00353156635370074
Ndf	0.146139259339435	0.00379633805488681
mPges2	0.302146744595269	0.00349246385480037
CG7739	0.23242594685128	0.00330850692115485
Cbs	-0.153976673928247	0.00190154795062483
als	-0.159415989909399	0.0029912328413032
CG3961	0.152799765180222	0.00399355117659442
janA	-0.534228021535895	0.0034382718250887
CG17883	0.28257749525608	0.00313582109690112
ValRS-m	-0.185633739700542	0.00336638072769135
Hmbs	-0.178457966853892	0.00329303514794671
CPT2	0.137820597309178	0.00440963857353283
mt:ND4	-0.642255289236746	0.0037896349405841
CG33995	-0.415493474203276	0.00329295610302782
CG4250	0.978225430495342	0.00381016983483166
IM33	0.467476172813278	0.00378555941473936
sm	-0.142695055939443	0.00375424067344606
Eno	0.178876715851636	0.00400357638933806
CG17121	0.205611107208496	0.0038536952421552
CG30022	-0.165972927966592	0.00398865981173274
CG5174	0.261830689223132	0.00396823896057058
ref(2)P	0.381460228471823	0.00400357638933806
rush	0.197041937553578	0.00402360496631877
RpLP2	0.49998067383189	0.00407643939874484
b	-0.304930204884486	0.00411845051226553
CAH1	0.255832088703516	0.00424968904848557
CD98hc	0.143859867777866	0.00427345929920415
Cpr97Eb	0.677506568738158	0.00411845051226553
Elp4	-0.186140939491539	0.00349793291725504
GstD3	-0.26143767368499	0.00400357638933806
KFase	0.332446041772955	0.00336148976681999
CG12766	-0.338081544009151	0.00403641968370965
Ilk	0.132424893937371	0.00452366813751938
hdly	0.356343696094332	0.00377660107813667
Phyhd1	0.328502919222555	0.00448620219942878
Fim	0.160292007232366	0.00482300386730995
firl	-0.349383568533487	0.00472961018306093
COX5BL	-0.163497931368306	0.00442476165900663
shv	0.191551371691192	0.00440312657227383
Prx3	-0.14515344360319	0.00422815489976385
Lis-1	-0.263699363854776	0.0044648137394286
pins	0.200790299054156	0.0049700943883177
CG17726	-0.150167626220049	0.00378986380106361
CG5377	0.215685383483614	0.00451834668287613
CG31140	0.205363813067018	0.00455254278559881
Ugt50B3	0.240312788213405	0.00410758355386406
Tppl	0.177266446601889	0.00466379785448347
Orp8	0.175695732012535	0.00453067187286196
VGAT	-0.262050903020103	0.00442476165900663
Pepck2	-0.275934696638055	0.00468195125504674
CG6418	0.371463566520086	0.00466379785448347
CG7997	0.624683139626518	0.00482652206130792
Paip1	-0.194848658860215	0.00466379785448347
ClpP	-0.177780374034195	0.00463346922112331
prom	-0.134426973629724	0.00515491322232047
Coq7	0.236169510149077	0.0042327353370237
casp	0.269059415121491	0.00517946035687746
unc-104	-0.1940391245209	0.00427345929920415
Est-6	0.299021600770949	0.00517877841257808
CG32032	-0.247487098642291	0.00462469534806904
CG34355	-0.303665994505476	0.00523104740232192
p115	-0.207584173399006	0.00477969162521697
Fkbp14	0.259357975683174	0.00524647528648309
Rab10	-0.261785120270157	0.00517877841257808
Syt7	0.194244753505091	0.00491628154082947
CG1637	-0.20894958078721	0.00522174320698574
Larp4B	-0.210600913366506	0.00533957620674114
Dg	0.174118823182675	0.00453067187286196
CSN8	-0.235532371274041	0.00647070785963026
wrd	0.170349198253213	0.00527032632869663
Pcd	0.178835242210727	0.0055706008660068
Cpr51A	-0.380933147499633	0.00480463261392159
snu	0.272447849022844	0.00533957620674114
Npc1a	-0.313844508924314	0.00427345929920415
Cpr78Cc	-0.228619007533	0.00613363267128877
CCT2	-0.127889257278525	0.00612497703173759
Lon	-0.171283855781287	0.00614456292476869
CG16713	0.308563918846508	0.00560023911109571
CG31097	-0.252450645253344	0.00634978701632766
CG4020	0.340961841741179	0.0052540163997426
cer	0.276568288031386	0.00553911781784292
Gld	0.300226194074014	0.00585841606520712
CG14232	-0.211581886204037	0.00409832634211
gudu	-0.345639872950205	0.00526797493138362
CG10550	-0.196185328069886	0.00609368963465822
Reg-2	0.169409977601141	0.00612970862625146
Sodh2	0.178864271078903	0.00626316274842765
HisRS	-0.161051565041628	0.00614456292476869
CG5107	0.631988062231423	0.00595931591030796
Pdha1	-0.109441193025375	0.00701713398481999
Ras85D	0.156056391201355	0.00558479509825655
AnxB11	0.149745588692219	0.00629081212310364
CG5355	-0.105663582330553	0.00690895543593521
CG31821	0.253427316788651	0.00560023911109571
CG6984	0.179250807565493	0.00553820359277124
Ubr3	-0.203410574982939	0.00503900134986705
CG6891	-0.18656334105959901	0.00615968717118652
Mulk	0.181653900848279	0.00506028719548511
Tg	0.122242236383951	0.00625747366371686
Hsp27	-0.36073631043291	0.00638120944202713
kst	0.100002119002281	0.00810800265633384
mRpL20	0.182309718883457	0.00550681134832388
Cka	0.166210009909243	0.00625051688386976
Gnmt	-0.419976379671996	0.00649429202549536
RpL27	0.167828975703307	0.00613562277770582
CG12828	0.271122881365902	0.00696197164596748
CalpB	0.189444567848685	0.00578622447787004
Spn88Ea	0.225661880804874	0.0066749264431828
Ca-Ma2d	0.165164826261234	0.00631607154874746
Itpr	0.201713219991208	0.0063378984955872
bnb	0.525843665533918	0.00696197164596748
CG43346	-0.320411579895982	0.00679803884645001
asl	0.226663301375349	0.00397420850835561
Mlp60A	-0.181998326485863	0.00782099991544786
CanA1	-0.20199470379924	0.00533562786627652
TM9SF4	-0.263182172587588	0.00680959269988001
Ran	0.130283958514166	0.00736808523531378
Vha36-1	0.295660476226385	0.0071858752173089
CG9674	0.124547853922017	0.00831585403773656
Uggt	0.112857106273501	0.00750486665123294
Pi4KIIalpha	-0.203721667168535	0.00595197210513546
eEF2	-0.139915935065858	0.00767267496461767
Mccc2	0.125737312544879	0.00889695891665049
CG31997	0.256568084356253	0.00769181726241083
aPKC	0.161626608729849	0.00758252947987641
mRpS30	0.1730355786131	0.00818934586324961
CG3939	-0.151137447988366	0.00739624567123121
Sams	0.155967966282463	0.00818934586324961
Sfp96F	-1.03256681052065	0.00845793596524887
OtopLa	-0.132875781419803	0.0068942673526358
Irp-1B	0.194946350894543	0.00889695891665049
CG3107	-0.144186440252324	0.00943156163472899
LManV	0.669073758966786	0.00864398327936796
sky	-0.184980368350523	0.00694947942711003
CG14742	0.780735884654369	0.00844961431686914
Pebp1	0.273634715343993	0.0082217194096952
CG4972	0.158154934284734	0.00884748968874594
slf	0.378509715952198	0.00889695891665049
Mvd	-0.19160243322412	0.00815896310379181
CG6790	-0.208303472392158	0.00614456292476869
ocn	0.319905122722825	0.0088555406791702
Ankrd49	0.169542580308827	0.00807886370806738
fusl	0.27273661153457	0.00696247371729228
RpS10b	-0.199094829237328	0.00953989738722216
Cpr92F	-0.48342402206009	0.00953989738722216
Wnk	-0.205597224528743	0.00992458351076526
Pmi	-0.178793406702149	0.00953989738722216
CG3534	-0.180135650091412	0.00956641973842052
alpha-Est10	-0.152022870577876	0.00889695891665049
crim	-0.290603069583044	0.00907480374978833
CG12171	0.146239621481244	0.00886599459103123
CG3862	-0.210834448340256	0.00953989738722216
mlt	-0.148375517609275	0.0103316539400249
ATPsynbeta	-0.157356802586356	0.0100987356261036
CG7695	-0.236016512936254	0.00988305665841093
CG8839	0.172479829088918	0.0103709568830503
shep	0.196372141794113	0.00962332011630252
Nplp2	-0.533013091380896	0.0100373792826818
Cyp4e1	0.208858665750413	0.00893371531869202
Syb	-0.181075522501545	0.00943336926320367
PRL-1	0.15244091484116	0.0093013513294795
Akr2E3	-0.135355109145928	0.0107429389780391
Ndg	0.122983315660982	0.0112841439204155
Stat92E	0.133127672354162	0.00993104017620916
Aldh	-0.149739759769715	0.010635172930228
MCTS1	0.184344715196292	0.00991517006388296
CG42813	-0.125556723657637	0.00993104017620916
Surf1	0.2572503212295	0.00894282758121072
tral	0.237152237229592	0.00987646593945708
CG7083	-0.212568227735505	0.00845083737624268
Gnpat	-0.312210981670968	0.00987646593945708
Vps29	0.176660824325139	0.0106072508393038
CG8097	-0.178143005718821	0.0082217194096952
Nadsyn	0.158319268837726	0.00956641973842052
if	0.143216588592655	0.0120890228562418
Galphaq	-0.16919105052783	0.0107477646185016
CG4239	-0.300512319317159	0.010585848431637
Obp56g	0.363907114834545	0.0110985603048955
CG43123	0.263175505070927	0.00884748968874594
Targ2	0.198719904195256	0.0105269022815661
Pabp2	0.155089635876601	0.00939601898939502
BEAF-32	0.212784426562016	0.00820031650858756
CG31445	0.213577684442692	0.0103088099280038
Sms	0.137541856979078	0.0100373792826818
Ald1	0.415995572040234	0.0127433626861324
ND-MWFE	-0.189500033832812	0.0100316080068971
bai	0.209113914385481	0.0110478599832137
CG11999	0.157957387337544	0.0100421049401482
by	0.150239190514251	0.0116452785023151
CG2767	0.121123137359856	0.0120928246740505
Psa	0.107945542075261	0.0135891757818116
FASN2	0.242599990844462	0.0120904857196636
Gdh	-0.161260112021534	0.0127888073997244
CG31729	0.198879265623558	0.0106526937927076
Prp8	-0.19460698959297	0.0119834926842568
Bruce	0.222561095939649	0.00864398327936796
Lmpt	-0.193882616547239	0.0130789061079363
GstE10	-0.177182116869992	0.01111508301833
rhea	0.121180732123269	0.0137737082940155
CG3226	0.112757692245586	0.0117257065069922
CG7203	-0.571499988821107	0.0130409080951431
Dnaaf5	-0.234833288914026	0.0132257750236265
CG14752	-0.64878330124804	0.0120387527456622
Cpr49Ae	-0.488353903033626	0.0124710574493132
Jhbp3	0.203998947343669	0.0122656705789244
D1	-0.330169531355197	0.0118563664669843
PheRS-m	-0.243714777798782	0.0137927859815456
CG31688	0.144975570389791	0.0124154614867644
dmGlut	0.361615101329102	0.0117275720069396
Gp93	0.166708691924171	0.0129935425921474
QIL1	-0.158941889630668	0.0119834926842568
mora	-0.165019888287374	0.0116126500135829
Hk	-0.26100649854252	0.012511435474173
CG1090	-0.480955839322793	0.0119834926842568
Obp56a	-0.4355441934842	0.012737540637541
wds	0.331072042808528	0.0127245809796585
betaggt-I	0.169644930525969	0.00820299319714495
CG31198	0.231090057434223	0.0131480292469242
mEFTs	-0.140386672968096	0.0126937722115203
TotA	0.730107634155064	0.0130409080951431
CG42788	-0.222897545128736	0.0119834926842568
FipoQ	-0.138270746763579	0.0126907891834663
Rab6	-0.143577986490418	0.0118177635316024
mRpL51	0.212128909960365	0.00987646593945708
CG44195	0.195748494523613	0.0129607903800687
RanGAP	-0.116260203448387	0.0121852345260738
Rok	0.299568955200249	0.0119834926842568
CysRS-m	0.153025251796101	0.0124710574493132
CG9928	-0.355096332791543	0.0137981678892794
CG5653	-0.49298319396904	0.0130409080951431
CG9330	-0.147358236753093	0.0126907891834663
CG1824	-0.133635946070827	0.0138454542858167
MtnA	-0.849178241235091	0.0135115954971944
CG2310	0.138215996052943	0.00987646593945708
CG4598	0.163616101869336	0.0129998770770173
Ssadh	0.118204874959532	0.0147256778644809
Cyp6a17	0.249243176551994	0.0154030016938497
nemy	-0.305846158985927	0.0123845870501179
arm	-0.213714010744381	0.0132883743982863
Hsp23	0.299649537043442	0.0137737082940155
CG6656	-0.154165085919439	0.00912429723866567
Past1	0.109106851934344	0.0156846727271095
KdelR	-0.669157999683567	0.0138313277402368
Prosbeta5	0.171253571000957	0.0136965581414921
CG17493	-0.369855499678498	0.0175676749382068
Tm1	0.222292799728466	0.0135625949709438
Sf3b3	0.19997629031775	0.0130409080951431
CG34325	0.197362279327827	0.0107443758056306
CG33523	0.22071840843538101	0.0138313277402368
CG6707	0.29685948794785	0.0141664666463952
Prx2	0.106720739829168	0.0156439876436255
mago	0.202541848998205	0.0124710574493132
Pis	-0.323522213484215	0.0140101840801182
scramb2	0.189866366169554	0.0134081690526057
scpr-B	-0.382747994572004	0.0135798951493918
Piezo	-0.248908807534653	0.0167953656436368
Nepl21	0.164009560339228	0.0155756934788667
CG7483	0.133942820587469	0.0133727041154852
Flo2	0.156206315019893	0.0160282918018345
CG8230	-0.125654937466944	0.0175676749382068
Cftr	0.133091874978481	0.0141664666463952
CG14022	0.254196142206878	0.0141664666463952
Klc	0.111777626916242	0.0151518365118488
wal	-0.117068102587853	0.0160602475518413
Cyp4ac2	0.167675639420313	0.00773636249595442
CG17896	0.115421938151056	0.0173913154752257
alphaTub84B	-0.188443626024981	0.0166724658311119
TRAM	0.27345864887252	0.0135870256904156
rogdi	0.140470887655911	0.0102144275134287
Uch	0.205522917543581	0.0160602475518413
Nup358	0.0923008448745461	0.0177855637900399
Lipt1	-0.209010946874187	0.01478319517778
CG15255	0.190435897489974	0.0143795876162798
FASN1	-0.141668472332739	0.0152605367762634
Nepl15	-0.289494573166539	0.0162593210026707
CG2681	-0.28059565305617	0.0162904434098221
Ebp	-0.558353858977069	0.0160921158401449
AhcyL1	0.113298303398771	0.0146464274417576
LanB1	0.256657616137622	0.0166347659285206
yellow-c	0.10614652619554	0.0175172903944041
Hsc70-2	0.227132191281407	0.0148744218615585
orion	0.296582719068495	0.0166096172880183
CG10513	-0.215174580252959	0.0160602475518413
SdhB	-0.19285369132419	0.0172815070734943
mRpL13	0.250247565889918	0.0135798951493918
Mesh1	0.217517089142052	0.0130409080951431
Rpe	0.187919600420142	0.0151518365118488
CG12746	-0.228222747393894	0.0158999505572995
Dmac2	-0.217787496473419	0.0149993006623686
CAH9	0.243722707839868	0.0137547041083714
Tpi	0.159221675265524	0.017211694685344
Bcat	-0.197362745860832	0.0172815070734943
Liprin-alpha	-0.169154468210423	0.0155303233443932
Tsp42Ee	-0.316259567821044	0.016419440915139
TrpRS-m	0.118453814705283	0.0166918306938963
Rtnl1	-0.250767629247687	0.0158518264235952
Lerp	0.279941682893263	0.0151518365118488
EMC2A	0.132156230545863	0.0166724658311119
mge	-0.107072341854768	0.0166492683286329
Vha100-2	0.0872754033248555	0.0199246443065279
CG10912	-0.511456637319241	0.0176151768694409
Spn42Da	0.21558585694912	0.0178634041429686
crq	0.243416820165161	0.01901719843847
Rap1	0.108854214799833	0.0155303233443932
Mitofilin	-0.166865639538749	0.0160602475518413
CG12935	-0.283804190282184	0.016419440915139
Cth	-0.132999351957427	0.0181650629431159
Tom7	-0.519534716232327	0.019134823507087
Prm	0.205855195122925	0.0159216270310718
CG31087	-0.209706238721822	0.0187680129559964
CG31872	-0.239147111478012	0.0192952565984622
mAcon1	-0.180380620286655	0.0183508943373662
Ncc69	0.159086029148007	0.0195582213029623
Hsc70-4	0.128318990236905	0.0199962738131504
RabGGTb	-0.18822147253772	0.0148499488691203
CG14483	-0.287898401562376	0.0171523147471819
hlk	-0.0942580484614615	0.0233036654303443
Aldh7A1	-0.117871027533632	0.0194903321943366
CG11883	0.19623547874815	0.0167953656436368
CG9581	-0.137123892820854	0.0199962738131504
Acbp5	-0.516830004669462	0.019822904574361
Jon65Aiii	0.246339418242081	0.0192952565984622
bt	0.157192299260062	0.0193258350984786
Mgtor	0.105801579077034	0.021078478726746
CG5162	0.266624851020212	0.0209446219796757
mRpS23	0.236353684804486	0.0199962738131504
Sfp24Bd	-0.21421238099502601	0.0195648669800897
Gale	-0.112804636258673	0.0213551218184991
Acp62F	-0.345814361939384	0.0206062090390273
fipi	0.12635507600183	0.0168221821584172
CG15117	-0.180831096259805	0.0213250793322865
CG9691	-0.488775585595034	0.0209764462816238
MSBP	0.185572366994228	0.0215886386439855
Vps35	0.101036230445879	0.0209446219796757
gry	0.264082877010072	0.0195604340674908
Got1	0.127629524327032	0.0229968635692665
nSyb	-0.365138033762734	0.0219215254000598
CG2200	0.143533173974172	0.0228093657588349
cher	0.0902284300890717	0.0234187581107736
Chmp1	0.176024855116108	0.0214902359929136
NTPase	0.118828303314907	0.0218028040462733
Edg78E	-0.212923835238887	0.0183508943373662
Cyp313a1	-0.253798379970906	0.0220117193347146
CG18508	0.255564378554285	0.022159862729157
Tudor-SN	0.0932573784328542	0.0248470524828993
Ivd	0.204991813525562	0.0223567960975585
Bhmt	0.0893579112518002	0.0224870837905919
CG12024	0.158748662160188	0.0209682678524181
ox	-0.252097067949402	0.0224455733629335
Gel	0.146035040010134	0.0182350081511195
Ptpa	-0.120706329442399	0.0200805238358609
CG5167	0.12205714153889	0.0234187581107736
Pkn	-0.115388745516091	0.0204942806412694
CG5506	-0.321862817651222	0.0229728265646761
nudC	-0.134621372773842	0.0232907090046159
CG12560	-0.196397496872021	0.0229728265646761
Rcd-1	0.249534142628604	0.0240100729305425
Rpn8	-0.114200309882317	0.0223567960975585
Asator	-0.259122515884086	0.0223567960975585
CG45076	0.145389893163266	0.0238440777691973
Naprt	-0.0994884233044413	0.0251831487081934
Fs(2)Ket	-0.105333946246929	0.0229108271651055
Gat	0.220158979956089	0.0232463059720024
Tep3	0.113335841866476	0.0220712737348431
Mhc	0.438271095671051	0.0236655455787389
Gal	-0.164657295913578	0.0232907090046159
CG13124	-0.275090853092367	0.0269263845411866
CG2233	0.668461361968199	0.0248602008596963
Sfp35C	0.247552473262923	0.0248470524828993
CG17242	0.279121494465035	0.0251075803495154
larp	0.282989340726525	0.0252268938679069
AP-2alpha	-0.1710404945353	0.0262449403923518
Rer1	0.129945058574088	0.0234020376101171
Swim	-0.31796934566543	0.0252268938679069
Zasp67	-0.184872410838783	0.0264906672353047
uex	0.158681356232622	0.0259740863713409
Cyp6u1	-0.240894591992851	0.0228093657588349
mor	0.190422508266742	0.0265080144590158
DppIII	0.105017808623785	0.0283910000572044
CHKov2	0.187521760344167	0.0259740863713409
CG9399	-0.437647711913404	0.0262251754356201
CG46339	-0.217338987656705	0.0260467917944013
vari	0.121752540216607	0.0268713385499886
Sodh1	0.219303109108441	0.0265522059569716
CG17292	0.266102073427846	0.0238437257729986
HemK1	-0.23193497436856	0.0259740863713409
Acaa	0.111663151850865	0.0281147659225538
CG33722	0.217017701282092	0.0275445347062493
gogo	0.269606298312671	0.0251075803495154
PRAS40	0.218672147230788	0.0333095688116089
CG12065	0.15956829971407	0.0282864235816074
rngo	0.105466140608945	0.0287446615744284
unc-45	0.134752201668586	0.0275617740151923
mRpL12	-0.344523950685034	0.0281954481482821
RanBPM	0.448706632934145	0.0282411029155099
Hsp22	0.525540148251427	0.0283910000572044
Prosbeta2	0.17863555908005	0.0284222333592336
Mfe2	0.14677214122285	0.0296329355730216
TyrRS-m	-0.167163517079585	0.0260082872990014
ND-18	0.292506824982451	0.028703146221699002
CG13220	0.193652228549561	0.0276290960596813
AQP	-0.11415494518735	0.0224870837905919
Cys	-0.283535011308163	0.0291673933217914
Rab2	0.0964721319912072	0.0293481671809882
eIF4G2	-0.130270520870741	0.0294106333251912
Sems	0.235051887921347	0.0295483392508994
Ref1	0.414655133040692	0.0298547224472589
Crk	0.0964061395304997	0.0248470524828993
CG8036	0.138985241506603	0.0309688713460963
blo	0.194237772595338	0.0310033979089962
Sptr	-0.128345522003273	0.0299075410673206
Smg5	-0.238053338676527	0.0283910000572044
nes	-0.221352552824571	0.0306713581989959
DENR	0.199391676763102	0.0268713385499886
Alp12	0.20056791860943	0.0318605440172446
l(2)34Fc	-0.364716496666037	0.0306804723774113
Dcr-2	-0.136334378047613	0.0309692928691513
CG18473	0.190799710268429	0.0306713581989959
CG3719	-0.170689869663631	0.0293072902194186
RhoL	0.10614190072073	0.0289804781664646
CG8665	0.226886417554078	0.0321707961957268
koi	0.161156590605468	0.0312431717798121
alpha-Est1	-0.19397495954695	0.032422746449037
promL	0.144364404468413	0.0294893751319115
pdgy	0.0815299959177577	0.0355590982790082
CG1354	0.0943771973144119	0.0309879948599006
lic	0.103757071075674	0.0310104889636887
Vha68-3	-0.159631370586847	0.0261465151364628
Calr	0.186421838824684	0.0329634351019953
CG5096	-0.19507408293408	0.0305799287621143
Dhx15	-0.157964012496929	0.0313435815792976
mEFG1	0.135091916689244	0.0309692928691513
CG15617	-0.173330450054435	0.032422746449037
Rbcn-3B	0.130021738975345	0.0337826616860667
OstDelta	0.194568085166372	0.0332606010013252
obst-A	0.478153190794302	0.0330559897253789
pix	0.110884311456964	0.0348725003806304
Npc2b	-0.169277589693286	0.0287446615744284
CG31974	0.128938947955028	0.0334118794120988
Khc	0.0783063465052956	0.0397581463370768
Rae1	0.126654480100147	0.0317376437056843
Cchl	0.199083253462957	0.0331908354503512
CG31248	0.0884616880891396	0.0296329355730216
plx	-0.284662723381422	0.0326541971662333
Exo84	0.171173539396848	0.0287446615744284
Spn77Bc	-0.359245890469978	0.0343895042079607
glo	0.121662171768738	0.0337826616860667
boss	-0.163685406198161	0.022754474721584
CG4546	-0.122405470868107	0.036403771073735
CG4733	-0.151634509643432	0.0317973554102703
Exo70	0.142643488461023	0.020352250920907
Sph35	0.118816531385525	0.0345490986118052
Arr1	-0.145556123826777	0.0354852683024616
ome	0.179834292202521	0.0345490986118052
nst	0.110286781246195	0.0363311889294023
Cont	0.107227246072047	0.0390194987850422
Irp-1A	-0.108458986538	0.0350485355995356
CG16704	-0.356495164449895	0.0334590781705695
Gabat	0.128259210795122	0.0367107075085274
Indy	-0.162860865585816	0.0351939410076453
CG11878	0.152657493477291	0.03676314049764
Mic26-27	-0.137963183103296	0.0351939410076453
ClC-a	-0.431201756491017	0.0349611179663488
GILT2	0.214410779647474	0.0299535509899936
CG6044	-0.134705148411788	0.0311149509944584
CG10126	0.189119447853589	0.0362904171379538
mask	0.142455359365174	0.0236119627266438
RpL31	0.164274555718885	0.0354852683024616
RpL38	-0.46590475723669	0.0366021775748439
CG10657	0.188373774892761	0.0287446615744284
bur	0.0857839692091271	0.0393631442141385
Mco1	0.159033216619916	0.0295483392508994
fon	0.33304037036589	0.036468507743423
Argl	0.221921449523454	0.0377942047033854
VhaM9.7-b	-0.105531011929966	0.0258658093217156
CG9338	0.277348468881089	0.0374945549727224
Prosbeta7	0.127914311822133	0.037876614653402
Chc	-0.132487081827546	0.0393631442141385
CG7737	-0.29412835851239	0.0356175534509321
Ppn	0.0824167132242315	0.043705531749973
ND-B14.7	0.202875849072759	0.0372953719084609
Gfat1	0.13455394949518	0.0326851963831118
CG11309	0.117301065242594	0.038829991060713
CG13965	-0.310654583999274	0.0372352832282398
Ars2	-0.106330410008332	0.0285868893823598
Cox17	-0.34630570220711	0.0375079055957489
CkIIbeta	-0.14680548581526	0.0367198454280071
STUB1	0.140239923444327	0.0387907460724501
CG1309	0.13427625412544	0.037494749457825
sls	0.128497485580291	0.037876614653402
RtGEF	0.198513901747608	0.0349856767841342
Dlat	-0.138978839867427	0.0409702625084523
Picot	0.181953965067608	0.0343895042079607
Arc1	0.294221338281844	0.0404562137120086
RpS16	0.164904692796984	0.0396988339996064
Sfp70A4	0.536420066273091	0.041075888056533
Synd	0.120791405884696	0.0419500417846034
RpL7	0.121098274749551	0.0404562137120086
mat	-0.263479502249438	0.0417942427538897
Der-1	0.371079141727204	0.0437746889942854
Bin1	-0.159005837637319	0.0326608310452841
CG5131	-0.160363666921616	0.0412818396764551
Rm62	0.113229370767956	0.0434421249737056
CaMKI	0.0973853381411139	0.0379240152999362
mtSSB	-0.148295139821684	0.0306629996470458
c11.1	-0.171539059825017	0.0420703396623163
Vha68-2	0.0899992049371043	0.0440014177066962
Tecr	0.136114230672321	0.0407764636916957
Hrs	-0.119589362800926	0.0419500417846034
Obp56f	0.233715926745987	0.0420044467409851
eIF3i	0.100031941055047	0.0425263889158423
CG3630	-0.182628855514765	0.0404578255677437
Chchd3	0.286004562369541	0.0424630337160818
Vta1	0.153369028444929	0.0379496887881047
CG10587	0.149614578311416	0.0423826765471085
Pdh	0.161957009525855	0.0425263889158423
Osbp	-0.154639917224555	0.0433237084780077
mub	0.327911564902065	0.0449718560469925
CG5758	0.133194790080946	0.0409702625084523
CG16985	0.266076067622593	0.0419500417846034
Yod1	0.130877566509333	0.0396988339996064
Bckdha	-0.0911181674320807	0.0428671885417997
Patronin	-0.118731562282504	0.0419500417846034
RpL40	-0.496308646637065	0.0420703396623163
rdgB	-0.124974807190995	0.0421322273743207
CG31676	0.264890223917817	0.0389061615945752
CG6834	0.114586965378919	0.0419500417846034
Jabba	0.122637825261416	0.0461978460452266
Trxr1	0.117099400711911	0.0460983981593777
Creld	0.133781163992469	0.0388192437493502
v	-0.102001308788072	0.043253870034258
CG5381	0.127357656304169	0.0409702625084523
Dgkepsilon	0.281545133841201	0.0433237084780077
l(2)gl	-0.116009800539721	0.045539649864333
CG31343	0.267880502559942	0.045448450375463
CG30339	0.234539005132284	0.0434808627782182
CG3842	-0.131913319944858	0.0428671885417997
CG8369	0.279630567878558	0.0457531718994683
Dip-B	0.0770215934166354	0.0519946883059087
Rrp40	0.141250464870971	0.0305404076957245
TppII	0.0682920997288112	0.0562903311243304
GluClalpha	-0.173768750248531	0.0471706595353626
Eaat1	0.152289150738237	0.0483755387055834
osy	0.117328324812515	0.0457685119578401
CASK	-0.121945582276919	0.0471098845036994
Rab8	-0.14011698991569	0.0452948398123875
tws	-0.169244462127421	0.0396988339996064
eIF2D	-0.136149428812056	0.0336407562295419
Hsp60A	-0.124698430456941	0.0496455624411956
Calx	-0.0968227996995118	0.0483755387055834
Coa7	-0.131207586028107	0.0480513937900705
Met75Ca	0.337582854356882	0.0485092241730415
pn	-0.176255578628249	0.043253870034258
CG3163	0.122720362621372	0.0349856767841342
Ak3	-0.0946233748720919	0.0471706595353626
CG1578	-0.160195442359954	0.0409702625084523
CkIIalpha	-0.110240547803719	0.0504830068956456
VhaAC45	0.175513076157816	0.0462103784742677
Qsox2	0.301291477460469	0.0504830068956456
CG7309	-0.366623789812521	0.0490757997281836
gammaCOP	-0.106788823968743	0.0517392505776728
CG9471	-0.116477982606294	0.0515228349939681
slgA	-0.125844151020694	0.0438333553820127
Uck	0.146555954949976	0.0535917630638567
mRpL45	0.153232883697818	0.0480513937900705
bgm	0.218249545245722	0.0517840006543522
RhoGAP92B	0.219418515225041	0.0494973569501254
CG9961	-0.233520974434657	0.0500879176705556
CG1440	0.0967223997070113	0.054011711211591
Vajk3	-0.355503367159643	0.0493928368589681
CG8067	-0.098765299597121	0.0367071160088573
Coq3	0.142069796795148	0.0413799321387098
Nazo	-0.388707482088154	0.0524998656090174
Art1	-0.24453043167607	0.0469318698937017
CG9458	0.211139375803781	0.0523368418997356
ScpX	0.0976300048869457	0.0448939112384534
Fum1	0.123942133396072	0.0532453484586672
sea	-0.126614975587534	0.0521243210840043
Coq6	0.105285970648192	0.0541727436580554
ps	0.11648818004867	0.0521508259006673
Cs2	-0.183082397234865	0.0432067167122225
GMF	-0.156163449688	0.053173823676589
TM4SF	0.136712520977208	0.0537355271021289
CG8547	0.158868643782506	0.0547376231839461
mgl	0.0971630947328628	0.0574599230919858
CG10096	0.162448973512757	0.0546607441741386
Asph	0.199742746748677	0.0491836685557574
Rbp	0.131724169285237	0.056776968417087
Ahcy	0.0902295466880003	0.0567526040541396
CG5112	0.114029490838292	0.0546607441741386
poe	-0.0959389211469001	0.0615886221711114
CG6409	-0.287688479327374	0.0555950888748019
CG7084	0.240957480151399	0.0530634808381098
ND-B14.5B	0.130955796657426	0.0530206431020232
CRMP	-0.0986574859747707	0.0510736042755547
CG5973	-0.142158371209074	0.0559055932689554
HUWE1	-0.286115527287777	0.0579969487267366
Syngr	-0.280805194521288	0.0547376231839461
CG31689	0.22274861794322	0.0539213888721799
Usp5	0.0773923244503126	0.0634207289494878
CG5023	0.158729619533967	0.0589607545594445
ND-PDSW	-0.206367273570541	0.0572693940210776
Fpps	0.090445164033131	0.0535917630638567
CG4186	0.1388160653895	0.0497025926076719
Trap1	-0.0797357489282862	0.0631854282028461
jef	-0.192718281107794	0.0584994572122824
Pax	0.146630846843004	0.0599732602035556
SmD2	0.196922469885524	0.0535917630638567
RpS27A	0.362102815744182	0.0590822456005461
sals	-0.166982058523034	0.0595727087849224
CG31937	0.135544988385869	0.0599058016408248
Gs1l	-0.136666106648774	0.0589899415099316
Elp6	-0.121843452990116	0.0535917630638567
CG9130	-0.265284550241377	0.0547587985777972
AspRS	-0.0730855911944582	0.068945652947386
CG8907	0.134248764237099	0.048619736078679
Ciao1	-0.168437912480721	0.0601982237059671
CG30008	0.296070009630783	0.0608289860434153
CG34331	0.208967331221661	0.0576215425852704
Mtpalpha	0.0734681352533056	0.0642383686804997
CG13920	-0.325267446701188	0.0589074571269891
EMC4	-0.1991303762941	0.0612118243282257
Tina-1	0.078224340393549	0.0606003012564019
Mst57Dc	-0.226782112087593	0.0616432100154176
CG10737	0.0781489862583437	0.0679290009604837
wupA	0.519214456978128	0.0622301027869391
Obp19d	-0.279680370288292	0.0629887126398112
PNPase	-0.115392878352695	0.0605669445280719
Tsp5D	0.107546363087107	0.0530206431020232
ND-20	-0.159583669487242	0.06181822530374
RpL22	-0.316411282824497	0.063600710406652
Arc42	0.092609486877635	0.0591405600610487
kcc	0.141075908140171	0.0659605166203095
CG1983	0.0829175629536669	0.0637775512820523
Pgls	0.0998201846906065	0.0642383686804997
mesh	0.155429418221426	0.0629887126398112
Pfrx	0.077740393875263	0.0688956046577622
mdu	-0.138490172307683	0.0662165710413593
eIF3f1	-0.131792225055339	0.0634555174002127
GstZ2	-0.148831301900385	0.0553749669872818
CG6398	0.130835941043099	0.0592753349886059
Uch-L5	0.0902060535788006	0.0655493475315864
Faa	-0.11490011569973	0.0670011473361956
Prosalpha2	-0.12877628682808	0.0657988847044866
Gpdh1	0.20259028822486	0.0663946791001443
CG5913	-0.100571287295334	0.0598135601046624
ND-B22	0.14952156249954	0.0659605166203095
frj	-0.161208759262041	0.0597973883269262
asrij	-0.141185490120848	0.0684418519250681
Prx5	-0.120133111389595	0.0678417224947481
CG7966	-0.0878698094659122	0.0629887126398112
Dus3	0.32478080457188	0.0662165710413593
ppl	-0.221158720547046	0.0663556215525588
Acp53C14a	-0.225945806649996	0.0662165710413593
CG7694	-0.13385179045756	0.0655631087449193
Jhbp1	0.159526524495198	0.0615617522180145
Mec2	0.312934602943502	0.0684418519250681
Zasp52	0.149633336020295	0.0703942768409675
CG1827	-0.157134311073897	0.0647553995266016
HnRNP-K	0.162932678402429	0.0703027741359762
Sfp78E	0.176927573970237	0.0674185280024732
CG9812	-0.173774414717536	0.0674694884059521
pnut	0.101777879930469	0.0678417224947481
CG31482	-0.176081877081919	0.0650312432907364
CG33331	-0.145343213295014	0.0629823266588383
CG6178	0.103332690629168	0.0690723209226067
CG11095	-0.159365792118497	0.068945652947386
CG5065	-0.144058011037111	0.0700909613639435
Argk1	0.138008236702157	0.0661400692453238
Gbs-76A	-0.107711058193933	0.068945652947386
nwk	0.0830976213644857	0.0703942768409675
Zmynd10	-0.2346560334935	0.0666027468848378
NA	0.113758304947713	0.0494973569501254
CG2528	-0.23360028560266	0.06636066182663
eIF3m	-0.0991511017226371	0.0705875017002741
CG10731	0.143144833899403	0.0687153558417485
kcc	-0.211932793163117	0.0687252680087021
sesB	-0.159548674700771	0.0703942768409675
MetRS	-0.087768355024358	0.073698821667209
CG11608	-0.23615427636025	0.0708886009055306
colt	-0.0915102032907546	0.0645121323552965
GckIII	0.196079795843263	0.0697588968955028
futsch	-0.123321837989183	0.0740525109967775
CG31705	0.220013632155549	0.0715308602463817
Ppox	0.086137720491009	0.0698212369368132
Acp63F	-0.325727095335281	0.0715204009893493
smp-30	0.0949992231756772	0.0724274338407507
CG4115	0.174148066019205	0.0705789734770309
Dci	-0.105911225413268	0.0580405773531993
nec	0.180076090288022	0.072617705318358
Fas1	0.0922223179362277	0.0759192390886297
CG7768	-0.240923425080546	0.072617705318358
Cul3	0.0998906753220464	0.0704455556092842
CG45049	-0.158271990829475	0.0684418519250681
Ptcd3	-0.105186821208321	0.0730213647906898
Strn-Mlck	-0.0946368920533808	0.0776761918110291
ChAT	0.119580349199712	0.0766988663407241
GstT2	-0.0995365624366632	0.0759192390886297
CG8004	-0.0977465774565946	0.0760528356131799
Rab18	0.108753503637612	0.0455082398800411
CG7781	0.276704989597963	0.0742087856320273
Spg7	-0.0843998595365513	0.0755174902106505
Abcd3	0.150800241914998	0.0746850100812777
CG7907	-0.23578862850792	0.0705917218890453
CG6426	0.410021340940594	0.0740525109967775
Sarm	0.168828441133605	0.0703027741359762
Mob2	-0.110102187503025	0.0495701765402454
Cse1	-0.213281584373623	0.0751060235533958
Ak2	-0.137417720218427	0.0752709514873253
CG10911	0.31130321468981	0.0752513265774428
Rab35	-0.160652108772317	0.0722305866384542
CG42518	0.127897416124785	0.0703942768409675
COX4	-0.14767055952003	0.0753231244800134
mle	-0.114621916484854	0.0759192390886297
CG14207	0.393891867800767	0.0755174902106505
Mic10b	-0.15045414944967	0.0700909613639435
Ubqn	0.0871742565344926	0.0765873491237534
cora	0.161850725018013	0.0755174902106505
bel	0.0925256613701358	0.0756215860967246
shi	0.073558318543066	0.0788790154792467
Gs1l	-0.07918544356238	0.0755174902106505
CRMP	0.138873332764046	0.072617705318358
Saf-B	-0.296529020752708	0.073698821667209
CG1105	-0.147833556121627	0.0756786143851999
RFeSP	-0.159813634450718	0.0783384284446226
CG9673	-0.129177440597961	0.0750490415388503
Spn42Dd	0.256723706185639	0.0767568161542523
eRF1	0.0919565720567448	0.0778899319697792
Cdep	-0.205204520161653	0.092411632465124
dally	0.120528808368396	0.0759192390886297
ND-51	0.081810890721926	0.0814980087207136
Ns4	-0.163115657698744	0.0791674138986774
CG1371	0.110710229793335	0.0788113912758605
Sec63	0.0958778512572007	0.0791674138986774
Hex-A	-0.0897613954319126	0.0788113912758605
Rab7	-0.088684711524823	0.0800076675304676
Prosbeta6	-0.122855229880606	0.0794438922505489
path	-0.192189524568276	0.0783384284446226
CG42724	0.164773379908053	0.073698821667209
AOX1	0.146547568254868	0.081037247921915
Prosalpha6	0.108059473298655	0.0810185429778502
ND-42	0.102268536007565	0.0803207079861459
CG17097	0.14810335356689	0.0811483014579246
Ctl2	0.165991144589845	0.0724188749684814
CG17715	-0.125028011221701	0.0655493475315864
Gart	0.145244928721563	0.0752652739480103
Tdc2	-0.197807381278976	0.0759192390886297
beta-PheRS	-0.0793407060768968	0.0827959312124527
CG8607	0.178257320361366	0.0722305866384542
beta'COP	-0.0970275670248017	0.0819141218233704
tobi	-0.301525937421757	0.0811483014579246
porin	-0.0985122286349922	0.0832863347917203
GstD9	-0.124310089571438	0.081510807202419
Naxd	0.117213678120538	0.0800076675304676
Vav	0.107359148352357	0.0810185429778502
Prp19	0.0918813080837688	0.0797080289835437
Sec71	0.125460735409506	0.0794996354651262
Nedd8	-0.130761057862589	0.081037247921915
nero	-0.170778540511031	0.0704455556092842
Phb2	-0.094473690151659	0.0838616524307772
Snx6	0.102864756221328	0.0732430984241693
MICU3	-0.162455838722977	0.076810965317553
CG17109	0.10251333879928	0.0797080289835437
His2B	-0.226920610266488	0.0833367873291298
GstT3	0.121553325464719	0.0768063193771349
RpL4	0.0927456251206865	0.0851682460541093
Atg7	-0.140746268799916	0.0782808621228568
Sac1	0.0890103319081071	0.0784587229121296
CG10802	-0.0836023333119855	0.0824639371834874
CG11737	0.115058306317254	0.0793416374453213
lwr	0.13638917032053	0.0827959312124527
Srp54	-0.171729571904905	0.0834867778565013
ymp	0.136297779905197	0.0838616524307772
CG4593	0.135360787587497	0.0688956046577622
gfzf	-0.144851318304823	0.0835572126196873
eca	0.081381238344638	0.0777673371589615
Grx1	-0.129749653366909	0.0799306571332221
SmydA-3	0.106078696838508	0.0810185429778502
Spase12	0.110103401430038	0.0570634612907728
Atat	-0.105124635337655	0.0859440582096644
CG40045	0.0975765822210081	0.0784772544298169
CG3337	0.526799990983879	0.0854026275378215
Ldsdh1	0.0978114243056665	0.0881436618615982
Atpalpha	-0.231204378671603	0.0851682460541093
CG1275	-0.246528019500794	0.0827959312124527
RpS12	0.208081616468497	0.0877518174674358
Hcs	-0.105950677201929	0.0855067895010147
Rpn13	-0.151409730561373	0.0897111625617728
CG18662	-0.140237956301112	0.0839144665250372
CG10194	-0.136646063903115	0.0894354826833351
CG12355	-0.262098058565161	0.0880819025588913
CG8003	0.0932220111707708	0.08534437971086
Aps	-0.12846091284608	0.0790970948901506
whd	-0.128920998201781	0.0895299995048493
M7BP	-0.159461732058907	0.0902970283595144
Dp1	0.0812615650389106	0.095946516620242
Nrx-IV	0.0912972543603936	0.0930972012694643
CG11779	-0.107657664550336	0.0933774480346972
CG1941	0.158470722163559	0.0897111625617728
CG9231	-0.214149359181656	0.0894262900868519
mRpL43	0.164058226493364	0.0842662196933124
pAbp	0.0712122547955416	0.0976227174169015
spoon	0.213715642582281	0.0838616524307772
Enoph	0.0970885729708431	0.0745064869241582
Snap24	0.149502829295983	0.0928070957845182
Usp14	0.0902448503339568	0.0889096456556065
RpL21	0.131516778123189	0.0902970283595144
Idgf3	-0.15324734124433	0.0931626829251526
Irk2	0.170291044010618	0.0854026275378215
crb	0.134733306247906	0.0791674138986774
Cpr67B	-0.26668127392574	0.0925607289197032
CG44245	0.138017999554944	0.0943117979548737
CG4461	0.180481642078034	0.0917295025906527
Alg-2	-0.168938858317112	0.0882154639999927
Imp	0.073632837306189	0.0906163466347482
RpL8	0.1055785673552	0.0933136747055072
Ho	-0.120764885413735	0.0919691136724616
CSN4	-0.103111107569285	0.0913240601835477
Txl	0.112108425736504	0.0896824770418806
CG43367	0.162527214211	0.0970994121314023
cl	-0.139257920444599	0.0923897641623184
lost	0.0655530174194722	0.097494444895503
CG31199	-0.191881971446312	0.094974075947994
Drs	0.457088847023234	0.0943106572857272
CG7332	-0.227414309245677	0.0911296049570472
Grx5	-0.147696091293747	0.0903154973749338
TpnC4	-0.231431827482652	0.0950734951006091
SerRS	-0.0778560874055879	0.10082963906745
Mf	0.303471416954542	0.105079868397368
RpS8	0.344223362855353	0.0950734951006091
CG10559	-0.112872141755804	0.0759939642608734
CG11151	0.149172545599484	0.0931626829251526
nrv3	0.139194758142522	0.0745240239582415
RpS3A	0.0932338111505026	0.0939348270464672
sta	-0.101505024683091	0.0967044071149283
Sin3A	-0.216768349885853	0.0932787307029406
ben	0.0828452843856909	0.0950734951006091
CG13364	-0.15414409806586	0.0932813300241193
Gbeta13F	0.094342327004009	0.0976227174169015
Pbgs	-0.111639545960983	0.0913240601835477
Acly	-0.257988891759991	0.108619732887237
Acbp2	-0.290452247226468	0.0966664029996214
CG14411	-0.10648285784106	0.0944481307007698
CG6067	0.0892725439713462	0.0951564427462376
RpL27A	0.295017133100363	0.0976227174169015
CG5321	0.095343318512298	0.0976227174169015
CG4968	-0.104445064069915	0.100372749848116
Cpr49Ag	-0.256710839796038	0.0981989906455053
Zasp66	0.276060195145602	0.097494444895503
CG15531	0.151962182481072	0.0937340716578391
CCT3	-0.0654735335580229	0.105529185300735
Ect3	0.121132978469818	0.101610004938807
ND-B16.6	0.128029441026825	0.0987163171279742
CG4849	0.101818152207927	0.101650949224826
Mlp60A	0.132010864657726	0.110858259808455
CtsB	0.185594658707926	0.101528116900712
CG10226	0.101625774244952	0.100385154498229
Polr2B	-0.148966774724003	0.09175866348912
metro	0.0688978844497482	0.104805120096904
Fdh	-0.130404003277776	0.101700936769148
RpS4	-0.148220449201768	0.101700936769148
Mapmodulin	0.155690341932212	0.101079609980645
Gk1	0.0873704810459947	0.102905775884388
mRpL9	0.104983462994745	0.070775371975401
CG14043	-0.105639044004597	0.0990715660608652
CG42795	0.158190383347999	0.100780955435531
Mal-B2	-0.214225233997054	0.104115753515094
Scox	-0.119231975161325	0.103568321770029
Atg3	-0.0985751536329624	0.102856711517825
Fas2	0.0788664356665486	0.107519455469939
OXA1L	-0.0929968968106305	0.0948555263343978
Rpn6	0.122615755852691	0.103098418640733
Spn28Db	0.140304336915705	0.102338669820025
Pex11ab	0.141214286420192	0.0931626829251526
CG31418	0.228243165400244	0.104122040484524
Vha13	0.29520579472542	0.104122040484524
SmydA-1	-0.13261212509076	0.101445747469366
Hsp68	-0.119132879059089	0.106160545778202
SERCA	-0.390258438770904	0.104115753515094
GstE2	0.111223306608431	0.102529174999771
CG8613	-0.071557741766323	0.108619732887237
ECSIT	-0.103535960434091	0.107135466328975
Dmtn	0.0864664747209149	0.0913240601835477
RpL36A	0.238837831172084	0.104592607932565
Prosalpha5	-0.144704155602877	0.106198611977337
CG31104	-0.220944262905528	0.106160545778202
CG43101	-0.170815017001405	0.104473409414385
Ugt35B1	-0.188830027405185	0.105912266425414
zormin	0.0858510961159854	0.113282687241364
iPLA2-VIA	-0.106470154104603	0.104903496634674
cu	-0.127381075318375	0.0990715660608652
sosie	0.174746293780451	0.138714597277105
flr	0.0896539872310285	0.111115674159062
Vha36-3	-0.168149393235312	0.103354577579444
CG34417	0.234796790653015	0.109183326948583
CG6830	-0.101479724214092	0.105844789130188
Cpr49Ah	0.238732081467543	0.104805120096904
ck	-0.141764132342775	0.111470023173017
Mpi	0.0856314088143049	0.106160545778202
CG5567	0.0848042664309167	0.102856711517825
Paics	0.0987477663325304	0.111220225606917
mfas	-0.220042270575978	0.11113108057773
CG17078	-0.17626196876687	0.102529174999771
fau	-0.141696168742152	0.1105990732616
Pfdn2	-0.179047111471456	0.110527848851373
Amacr	-0.135509067845126	0.11233547994424
Arp1	0.0742686117480461	0.106165355408017
mRpL53	0.0953900263035389	0.0950734951006091
CG30491	-0.103499285066931	0.101472319468682
Fmo-2	-0.128759692911275	0.110110074498959
Ge-1	-0.112714407646061	0.11233547994424
Prx6a	0.0778044933246659	0.109614081808466
CG1907	0.109712110525672	0.11488040977052
brp	-0.124003668449789	0.116356015006321
Lsp2	-0.270985736293899	0.113413910318497
Cdk5	0.105797105473695	0.106504552274353
Mcad	0.0986839893783196	0.117195519047112
Coq9	0.0907681327248881	0.113774340320842
CG32278	0.4324153533867	0.114156625872257
CG13369	-0.0876192168468874	0.113413910318497
CG3699	0.0956051573769899	0.115937492051813
SrpRalpha	0.0774362092113105	0.1105990732616
CG17575	-0.082394752693306	0.116211875651623
dco	0.102341046407014	0.113032077783501
CG34129	0.190512882628548	0.111604681273985
Idgf2	0.226560438084257	0.116533279580411
Ras64B	0.106541434304846	0.115450573501767
mt:ND1	-0.324200424350186	0.116877036068559
CG3603	0.099991527879813	0.116877036068559
eIF2alpha	0.0633855734245647	0.123778657778701
CG6766	0.101570335532507	0.0838616524307772
Unc-89	-0.0674324297731322	0.111470023173017
Pcyt1	-0.149317126457575	0.116559833864181
GstE13	0.102097941194308	0.113644999846619
Sfp53D	0.189390818190462	0.120946572447765
bsf	0.100498120604938	0.122348635071569
stv	-0.134525283148521	0.116559833864181
CG7071	0.188656223393953	0.1105990732616
CG17027	-0.110117940699639	0.108619732887237
tnc	0.141390493900038	0.118411011664727
CG7408	0.109086901030891	0.123138971131144
Acp53C14c	-0.17781990629263	0.119685085501328
mRpS17	0.11159320541305	0.106160545778202
Pgant9	-0.155624970858204	0.121813324587456
hook	0.080678453139491	0.124883699718735
stac	-0.101653751303094	0.120994469969263
Inx3	0.10097017088639	0.117246176288904
Drsl4	0.28685229885794	0.121165126648327
Pex3	-0.217272510655014	0.121766753620521
Tm1	0.228578365455358	0.124047016599123
eEF1gamma	-0.0927804269516933	0.125693108197707
CG30395	0.130371315197861	0.124916800524601
Chd64	0.175735464830156	0.126204035641537
CG5217	0.227310593550176	0.127913088854452
Acox3	0.135945789339396	0.125679034727945
cert	0.145825653339259	0.124435198902079
Tim9a	-0.0979594300581958	0.120394302220699
orb2	-0.0855716294482991	0.124435198902079
mRpL55	0.139207057168359	0.120394302220699
CG9372	0.0795586101955917	0.120394302220699
Spn28Da	0.174357447220149	0.127913088854452
Tom20	0.119896374182454	0.128992523614876
Spn28B	0.160972217729797	0.131397915869324
Rpn11	0.0788016238408635	0.118411011664727
Dic1	-0.138288331501885	0.127913088854452
Rpt6	-0.0906945297234974	0.130952456084354
Vps4	0.0711169217407002	0.128485172954872
P58IPK	0.0741212245845637	0.127913088854452
Rim2	0.141073291964472	0.118411011664727
CLIP-190	0.0755295787113328	0.133815922614615
Tango5	-0.137882765227128	0.129239682639851
CG30344	-0.134788678219456	0.12650246927419
AGO2	0.0907245603708014	0.140652924200564
mod	0.0704975049827818	0.13638193779357
CG43788	-0.470889719434526	0.131690440870203
CAH2	-0.129705196232716	0.120333339410716
RpS18	0.10411017858117	0.127913088854452
DnaJ-1	-0.0814478299487891	0.131919214568624
EMC8-9	0.099170070943843	0.128841058309546
Snap29	0.11816595203417	0.112108175781553
CG16986	-0.101660289887942	0.128605979504557
eEF5	0.128992589776221	0.13491479120127
CG4829	0.0807526843744079	0.128934951646628
Ugt302C1	0.0731896808993985	0.130167700543716
Alr	0.167827320137831	0.123060578495932
ics	0.0714464362147125	0.131236637137977
dlg1	0.0788210027809602	0.134308413369029
CCT7	-0.0659755402979187	0.138722231547492
CG6503	-0.212490341252485	0.142786121092173
CG4752	0.0653506788248167	0.146436057051294
fmt	-0.117919294919524	0.117135156056157
Rpt5	-0.0617530979729331	0.146261413922689
Nop60B	-0.145116857273172	0.137004332569772
mop	0.121611464423195	0.110858259808455
LamC	0.10126210780926	0.135321915908891
Men-b	-0.0988850351883983	0.128934951646628
snf	0.0701840277045683	0.119263749369091
Gip	0.101772547856909	0.13820386877459
alphaCOP	-0.0841819635390782	0.141728809275724
CG15293	0.255736980179482	0.138116422385051
CG42319	0.143941261876505	0.13782224289144
CG6028	0.0857972424917704	0.140538068112149
Tom70	-0.0988442720715322	0.13820386877459
CG17739	-0.134350112373682	0.135694334889426
Herc4	-0.131730409238302	0.143126643013565
Svip	0.213712675985089	0.138542015044546
CG11771	-0.0581464238353358	0.142142754791215
Sirt2	0.114955064462183	0.141253292596092
GCS1	-0.121571531176502	0.138542015044546
Arf4	-0.212972370513962	0.140309871432204
mats	-0.120897079170237	0.133989979614068
Daao2	0.137733452423486	0.138542015044546
Cyt-c-d	0.160243968606661	0.138714597277105
Oga	-0.120879064949488	0.143990596530671
eIF5	0.0678714334983724	0.13820386877459
CG12814	0.0946458882281933	0.141748155102042
RpS24	0.143984651141497	0.139398994126245
VAChT	-0.108430100075775	0.138116422385051
caz	-0.135217130523835	0.142786121092173
Rtn4ip1	0.106429300580809	0.142786121092173
Adgf-A	0.0813975762223499	0.118486648791704
lva	-0.0751550004832501	0.145666179667105
rgn	-0.103967218275032	0.138542015044546
Sec5	-0.101909372489735	0.137443465250411
sel	0.127419115475447	0.142848727409023
Rnp4F	0.0894816733221444	0.142786121092173
bero	0.267878268291574	0.143689480394175
Acer	0.0714225802635526	0.147527070059321
CG9886	-0.0715448506809203	0.142848603660127
CG15211	-0.313311925738936	0.142848727409023
CG6805	0.0943068392943572	0.143918087132013
CG34130	0.16793330461366	0.145173173059148
ltl	0.136126009723117	0.145152390933852
Sply	0.0618485336934794	0.146588336158034
CG6583	0.221974056933543	0.142848727409023
cv-d	0.123470823169382	0.147939382163459
LysRS	0.052056437756945	0.152690178262897
Fnta	-0.070224180696924	0.145989111396136
Ubc10	0.12646906337455	0.145666179667105
PpD3	-0.0938359025504283	0.144961466979483
flap	0.125346111968964	0.152020714192345
Pgam1	-0.101579843661965	0.148729528814001
CG6567	0.076107844087951	0.151783248294122
Ubc4	-0.12750337679184	0.144149198384614
Tm1	-0.371561327700058	0.147865334836493
EndoB	0.0734379832612646	0.153730620799683
kl-5	0.0845954500541482	0.13844764159256
RpL9	0.105899384147989	0.142786121092173
Gk2	-0.0839746131015804	0.151967237054412
CG17919	0.0824570894134153	0.145989111396136
sds22	-0.0686752223983619	0.148611126584156
mRpL2	0.131972737365337	0.150413382767196
nahoda	0.115457655819786	0.142522015951549
JYalpha	-0.224634475768159	0.147865334836493
CG12567	0.134838685613997	0.141253292596092
grsm	0.0704486520898972	0.154553791529044
CG8132	0.0865625129525387	0.147078265697283
CG11964	0.0805324069097713	0.133815922614615
RpL36	0.11440808991189	0.149085876491898
Mbs	0.134441436212232	0.137913247029274
Idgf4	0.167678126224411	0.153289260269482
CG13449	0.175795303009536	0.148729528814001
Pi4KIIIalpha	-0.0689620848052647	0.155159562326485
mt:CoI	-0.428648829148948	0.153325485635188
ImpL2	-0.0909960354813852	0.148927544033394
CG3061	0.107775593021497	0.134117043328378
CG13784	-0.215168799291443	0.146950864744291
CG5828	-0.0911623684543672	0.155096189708377
chic	-0.205572767366592	0.155210647026388
OtopLc	-0.123688909379097	0.153320508001578
Rop	0.0741958750132974	0.162176168591324
rudhira	-0.10347545773714	0.140867968284648
mRpL15	-0.134093478942324	0.168149879373369
CG1213	-0.24991113223368	0.156876351223007
Obp28a	-0.272676670331254	0.153325485635188
Hao	-0.0806286509929543	0.155210647026388
CG34461	-0.211271345395129	0.157431042585083
bt	-0.0566113978399835	0.166038488285929
Veneno	0.0973156790766005	0.159527998727869
CG7382	0.120266971696673	0.156650463775756
Atg4a	-0.107314732553184	0.154549575519429
mt:ND3	0.136869271123498	0.142786121092173
coro	0.121064155241168	0.138116422385051
Cpr65Au	-0.197504312240194	0.158876790444357
Oat	0.0951911628786705	0.159101678474951
Glt	0.0687508143835435	0.168576716250664
SNF4Agamma	-0.0931792852636757	0.153127784251648
dnc	-0.142649017300418	0.158876790444357
SLIRP1	-0.0954940884764669	0.164012246041263
rin	0.13850183923623	0.158876790444357
CG1674	0.116105743961704	0.157666004692705
ACC	0.0885347337306668	0.160581029329791
betaTry	0.187045435464486	0.160459956374053
Ist1	-0.123564342666247	0.159543002367141
Hsp67Bc	0.23115434315957	0.158876790444357
ND-B12	0.138454100423623	0.156650463775756
pod1	0.134768999184364	0.162078348791834
Pcmt	0.079913370410923	0.166038488285929
cN-IIIB	-0.0824919867355813	0.155210647026388
TFAM	0.0801522930249266	0.154321074736623
Nmdmc	0.0717589114364016	0.155392868051179
Cpr64Aa	-0.225857106670744	0.163296489363213
l(1)G0320	-0.106852001448802	0.157666004692705
CG7409	0.115238202486076	0.164034070858774
Hykk	-0.0785772340321584	0.158876790444357
Rpn3	0.0696539803986943	0.171955749707794
Ac76E	0.164304451357122	0.157666004692705
CG6465	-0.0856360353428033	0.166038488285929
bor	-0.0479369608682641	0.173048726768414
Obp99b	0.277766380008192	0.166038488285929
Cul2	0.148108398071728	0.166980152200676
jbug	0.114237800112451	0.166038488285929
AOX3	-0.0708049945115047	0.173374996876653
CG8306	0.101400343230279	0.165606914336147
Dref	-0.104330371647694	0.166038488285929
Gos28	0.13977438863913	0.158036335732796
Sfp26Ac	-0.128501600859227	0.160678341727823
CG3597	-0.0847330085396665	0.167087941140387
Naa15-16	0.0680991731087706	0.166196890204648
Rme-8	-0.102516663307486	0.158876790444357
IRSp53	0.102738879765995	0.153394616308383
CG13492	0.0918844990708895	0.171795483844889
Hel25E	-0.0525638945293926	0.173374996876653
mRpL21	0.146284612023329	0.157328666717418
Caper	0.0984891749857843	0.147647370789001
Npc2a	0.141834316880792	0.164920498508376
fan	-0.159102663504405	0.170840729188722
ApepP	0.0535462539453222	0.19010175463391699
CG13551	0.307864032126907	0.168959157021961
CG7857	-0.0711267271029524	0.165055153248066
CG10562	-0.0649176426923298	0.171795483844889
Akap200	-0.219387806416975	0.170840729188722
CG42808	0.203327032701389	0.168179012460017
Hsp60B	-0.144231637277812	0.171197515376946
CG33127	0.135399892210502	0.173747132860871
Ttd14	0.0859299404137077	0.166038488285929
Alg2	0.0750036652425189	0.164118100588749
EMC10	0.101083610452582	0.146560858299043
Pyk	0.0648694440960419	0.173747132860871
alpha-Spec	0.0755862409556948	0.170093124743207
AANATL7	0.0734065661174746	0.161403697643197
Cyt-c1	-0.156451856468159	0.173374996876653
RpS27	0.0886318829227501	0.170241141642781
UbcE2H	0.0830634829654784	0.170840729188722
Scsalpha2	0.144074054497352	0.172556037758108
CG16826	0.35518608720953	0.173447677616682
pit	0.117858273989204	0.16433799489753
Ptp69D	-0.12110475919021	0.173447677616682
Nt5a	0.116846364284501	0.188170678144898
CG2915	0.0787315958025586	0.170840729188722
jdp	0.127083472696141	0.174054922214999
CG17224	-0.164158347739729	0.172864073658828
swm	0.102801942280452	0.182504304150144
CG11050	-0.0841890082126063	0.173663298411136
RpS5a	0.149109110046393	0.173747132860871
Arms	0.0998848944640283	0.178195657135686
S-Lap8	-0.132136770091267	0.175726200653258
stol	-0.0809248976345439	0.17396502819797
Nepl18	0.138633196450789	0.1795329952134
CG15908	-0.12007050938004	0.16226257684757
DNaseII	-0.175621008213716	0.177968358507355
TotM	0.522502438965113	0.178247128826454
mRpS34	-0.130952424400578	0.170678399400134
Nup58	0.107663746872718	0.166226401523102
Rel	0.12384046525421	0.164034070858774
EndoG	0.0810002012708277	0.171197515376946
CG31635	-0.110827598098054	0.190488353214629
CG31538	-0.161283171881701	0.181285130367379
Nacalpha	-0.179760873810877	0.182038726528721
galectin	-0.086492375359946	0.179732544262373
Cnx14D	-0.0999120660167789	0.17508241540872
for	0.0691855519883926	0.187776765594279
CCT6	-0.0821798054125221	0.183557426291267
dlg1	0.0794139634739076	0.177797553142952
Karybeta3	-0.0594583222830637	0.192618518247095
CG3356	0.114652313226616	0.185417572580741
Hrd3	0.0933555271656986	0.182175427304697
CG42675	0.145751761406173	0.169142310228842
Flo1	0.0934985772750278	0.190019001059853
CG5554	-0.0661078349834874	0.177333265292381
mRpL24	0.116337089122478	0.183256439416679
Grx3	-0.101345398142248	0.185951799674067
eIF2Bepsilon	0.0611941869361046	0.186553101589074
CG9813	0.143343226171577	0.183354754962094
CG11722	-0.172245880635573	0.185951799674067
CG42376	-0.136373331423902	0.183557426291267
Srlp	-0.0655411751936108	0.190019001059853
CG10939	0.128468385416189	0.184364262438404
His1	0.170265109755434	0.186553101589074
PIP82	-0.136630018053165	0.186518003680547
CG3803	-0.105398494812641	0.17838028120709
hoip	0.101021495865354	0.183256439416679
CG43066	-0.105559919153151	0.183986687503992
CG7514	0.183904624480255	0.186553101589074
Pur-alpha	0.0764435556929609	0.186553101589074
AcCoAS	-0.112030353676671	0.189919033208294
RpL26	-0.159135019017813	0.188170678144898
CG9997	0.145867696746143	0.188072264179228
Vha100-5	0.10680342068466	0.186553101589074
mRpS18B	0.10718503344223	0.168313035270142
CG7945	-0.0706712185452442	0.189963418479741
tzn	0.0498233758445627	0.191927165368578
hfp	0.0775424626505665	0.187776765594279
RpL29	0.20153847750054	0.189983768935214
Tbca	-0.110840159498661	0.18753371594496
Ance-4	0.147013551405564	0.188170678144898
Jheh1	-0.118913865068604	0.191557195799403
Sec13	0.0706932489906773	0.188170678144898
Desat1	0.166520714583967	0.190248292014112
SsRbeta	0.0918855243708603	0.186553101589074
TrxT	0.089829319238988	0.17508241540872
S-Lap4	0.193958240740939	0.191557195799403
ATPsynCF6	0.193483911564479	0.192558901066251
Vps60	0.18353115977584	0.193641177052368
CG2059	0.0563379497185994	0.200574141536484
CG9416	-0.0839044175944398	0.197045822813309
CG2663	0.183540093409927	0.193566382320243
Nap1	-0.0532220533657114	0.190248292014112
Spt-I	0.113257539871747	0.186553101589074
RpL11	0.0722361730832736	0.193144039056186
bcn92	-0.100282106854862	0.189919033208294
Nt5c	-0.0833183883062664	0.199502846742717
Kr-h2	0.111584718893356	0.197045822813309
GAA1	-0.122849024460111	0.190006057157403
Cdc14	0.137913693798827	0.193566382320243
CSN5	-0.0648456787319708	0.186965487106195
GstE6	-0.0744574023776248	0.19238340327476
twf	0.24360172851172401	0.196722530279801
CG7772	0.0905922965519152	0.193830280221013
Ndae1	-0.100331511042652	0.203172999443915
CG42789	-0.187710465207817	0.199132774570119
Nlp	-0.103382050250273	0.194503735204571
Crag	0.0863410490349756	0.198038346025726
Rheb	0.0907580137206617	0.189963418479741
sqh	0.128926504090688	0.200688509482805
CG12096	0.0683874859354815	0.194503735204571
Sirt4	-0.167533443024416	0.199545295300019
Pdcd4	-0.0749819351537902	0.190248292014112
CG13601	0.0762520818211644	0.200169974648229
salt	0.131586881630697	0.19434724874841
ple	0.0988052433398343	0.18873309895463
axo	0.091367370351817	0.20699718042696
ATPsyndelta	0.094651496051138	0.209123130180656
Tmem126	-0.0829301284301469	0.198610341275841
CG42258	0.118675108216161	0.203233226974122
Torsin	0.0834715265485023	0.194559214118609
Myo31DF	0.069580341066156	0.211629079933806
Ak1	-0.137478022090125	0.205146337414477
CG9917	0.11640351036175	0.202209060125113
jagn	-0.0954527563530765	0.231494172148912
fray	-0.07020347093994	0.200636872789512
Neurochondrin	-0.0875657596708173	0.207654307222891
Obp83b	-0.256459330219956	0.20699718042696
CNBP	0.156915280748216	0.205998430649886
Rbp4	-0.123163934115821	0.200688509482805
uncNacbeta	-0.220029981364353	0.208341810899607
Rac1	0.0872401025392568	0.204645235901631
Prx4	0.0817406961468718	0.204236697150771
TSG101	-0.0721332883116381	0.200574141536484
Lamp1	0.0777374524954221	0.211411248804796
Syx1A	0.10951383360053	0.211132231849936
CAHbeta	0.09190543166932	0.210550491547503
CG7054	-0.0873730427788416	0.209123130180656
Cyp6a18	-0.097636178187727	0.183557426291267
RpL17	-0.13717872193454	0.209212942381302
Tm2	0.130962967133083	0.213217466750879
CG32026	-0.131646704182796	0.197068117492673
GstS1	0.106891490278462	0.210296753935369
CG9360	-0.0686161977106766	0.215103738054169
CG7950	-0.122415178334845	0.209627089019531
TBC1D23	0.0646249503123608	0.190006057157403
GstO1	-0.0932829052893843	0.199601264874403
CG42828	-0.0946378234223557	0.187541511084382
Tomosyn	0.0834080311353147	0.211252094839107
Phm	0.113894830335949	0.210520288657027
alphaSnap	-0.053268405511731703	0.222413339343466
RpL18	0.125169111870368	0.214457829655702
mRpL46	0.077584539319408	0.214940801320242
Nup98-96	0.0600404559153132	0.216752927091089
CG6126	0.093325230971698	0.203172999443915
Fitm	-0.0708316690555766	0.213214178553739
Daao1	-0.0716344917770273	0.21294493589915
Ldh	0.0665577853395618	0.215103738054169
MCU	-0.154299079100473	0.209212942381302
Cisd2	-0.097587019688746	0.214115374600133
Amun	0.0875023356998847	0.193897384239175
Dhod	0.0697507502131274	0.218464615664108
CG9175	0.0747161392388311	0.220228582075298
Cpr49Aa	-0.251882159595019	0.216752927091089
Pgm2a	-0.0764559629179666	0.217011843310276
blp	-0.146390741406907	0.217011843310276
Gpat4	-0.0802527907561978	0.217955342871613
Lamtor1	-0.0788112743347079	0.199260424549106
TpnC47D	-0.169838475768361	0.218921720693937
ND-B17	-0.0866679243155674	0.219887681170981
Prosalpha7	0.0754375392914989	0.214856787148037
Patr-1	-0.122443955731297	0.220071809883609
mRRF1	-0.110932793861037	0.221570213039753
CG9281	-0.113934088106649	0.218245609745754
Bbd	0.367451339749795	0.220993164691019
Act88F	0.16164465089207	0.22256658121965
gammaSnap1	-0.0776267333854909	0.217630759356665
RIC-3	-0.0973282439401874	0.222306226370458
Nrd1	-0.0425256216300688	0.238830257494123
dnd	-0.108689436101568	0.220228582075298
Cbp53E	-0.131858861170971	0.223853638202102
Atg9	-0.239278574237025	0.218757653068564
Miro	0.092691294689622	0.216836253326981
CG1307	0.0804930571638813	0.220993164691019
Tcs5	0.0997332534432643	0.215103738054169
Hgo	0.107590845402322	0.223331914093949
fbl	0.0528793368817064	0.218338973177008
TER94	0.200835092341494	0.220993164691019
Stt3B	-0.184069472562664	0.223678969816195
Pka-C1	-0.0667508607848635	0.223415340614969
Pvr	0.0909403036986438	0.22256658121965
ebd1	-0.131335201618487	0.238517575426155
CG3156	-0.0856512482398681	0.217770070034651
RhoGDI	-0.070185990861679	0.231191271771071
PGRP-SB1	0.251867524412856	0.226071637336288
alphaTub85E	-0.0730535114891434	0.22050489249275
CG7639	0.0502886769558699	0.226124384484754
Ag5r	0.142396802112732	0.232305546824988
CG1701	0.135181751136284	0.220993164691019
Snx1	0.0644437848144209	0.22060678189927
CG43057	0.121463830938378	0.220993164691019
mt:Cyt-b	-0.129229277548832	0.22256658121965
CG5080	0.130369072454428	0.23038092001774
CG16972	-0.124540273301533	0.219701559884641
CG9497	0.0974563605411721	0.218746509931629
lark	0.0741975923380817	0.219701559884641
Act57B	0.104962941978181	0.224622253104337
Nipsnap	0.0690266220603363	0.230381841918144
Cyt-b5-r	-0.0801521261160057	0.231378834573794
ATPsynB	-0.0683344848195749	0.2309404306054
Fbp	0.0639943682773216	0.231269227886002
syd	-0.066445100631331	0.221570213039753
Spn75F	0.10143796457137	0.2295623107518
Sh3beta	-0.121868553092866	0.228806200878138
CG9853	0.081263022396676	0.228082608113206
Pdk	0.0605161276859892	0.238713882323784
Rat1	0.106327682399953	0.231378834573794
U2af50	0.0831987539990111	0.230004155506972
Hsp110	0.0526230408150079	0.23885487655894
Ant2	-0.151974961648223	0.233986654198479
Rpt2	0.0585300021927644	0.237338164372286
CG12321	-0.0626127616848798	0.225860824674693
zf30C	0.125702987996905	0.221570213039753
CG9590	-0.151457242571656	0.23038092001774
Polr1C	-0.0760363917907135	0.206173611478671
goe	0.0866205538484368	0.236784205664164
Rep	0.0977450949006041	0.255248753602656
CG42748	0.0577639704991497	0.235950655035695
Vps26	-0.196318978470938	0.237365532972219
ringer	-0.0761017141478546	0.231200563315848
Vha68-1	-0.0499313802641645	0.247516272826813
CG8814	0.101307021036286	0.236525034683419
Sfp77F	0.154838109817016	0.238130410549916
CG31680	-0.15053363197331	0.238030789704834
CG31313	0.122720245448537	0.237344004277615
His2A	-0.266772230832151	0.238358105449259
Sfp24Bb	0.149687460335736	0.238130410549916
CCT1	0.0610776495178155	0.243381774855273
Galm2	-0.0888177842588582	0.238130410549916
Nubp1	-0.0805914274638382	0.2309404306054
Iris	0.0967588679468412	0.2411420339647
hydra	0.15943387596428	0.249865607515321
Ipo9	-0.0754219644613564	0.24501362574185
Taldo	-0.0794501401329213	0.239856685591551
Pss	-0.10421509765003	0.239856685591551
CG16820	0.101438483070039	0.240453155302177
hyd	0.150327422373988	0.239856685591551
fln	-0.0862359008395885	0.239944928724132
CG8042	0.0512961299951993	0.235826270530076
CG4860	0.0799691216257033	0.228082608113206
PMCA	-0.0961838365342881	0.221570213039753
CtBP	0.0550740456454549	0.237779394942882
Sgt1	0.0716865640724163	0.228806200878138
wdb	0.0676601337862149	0.240313195224154
red	0.100139756313476	0.251070467816799
Pkc98E	0.0435115650110987	0.238842389168031
CRAT	0.0429261562206254	0.255261539896805
Zw10	-0.123793974428304	0.237724323023608
RpS2	0.0606966878288581	0.240297026090262
wupA	0.173786268557775	0.241724049370715
Ttc1	0.108139934630997	0.238543076885118
Cat	0.0573087469919361	0.249865607515321
B52	0.126031175371982	0.240975452095743
CG11134	-0.0716016850955231	0.231200563315848
dre4	-0.14201809071647	0.236784205664164
Fntb	-0.0732013457573154	0.231378834573794
Npl4	0.0669263671571861	0.240593908354176
CG11790	0.0779684947300365	0.215031083720349
CG32832	-0.107653425428147	0.240185592068922
GstD10	0.103047421035164	0.236384768882205
Glo1	0.0495510189807317	0.241081592806033
GlnRS	0.0514564358034225	0.248079006904756
Prosbeta3	0.0550959371978029	0.240313195224154
P32	0.0882896461113848	0.244582070564887
CG32694	-0.0978998865481523	0.256506899275936
TrpRS	-0.0800086489965737	0.2489014575422
Taf1	0.0908303948368858	0.246335875972396
CG9705	0.0831115654739624	0.238713882323784
mt:CoII	-0.109739403446144	0.249865607515321
CG5149	-0.0582857504637005	0.238802728015249
Jheh3	0.142351558772078	0.249865607515321
vig2	-0.150536217645911	0.2489014575422
nrm	0.0542358668194029	0.256763843846906
Bap55	0.0689285631845504	0.241571270134278
ND-75	0.0584504522122811	0.252197675292514
Ance-3	0.108222170612527	0.240297026090262
l(2)efl	0.0885738344868494	0.252891306085957
Non2	0.0917082876055956	0.2489014575422
I-2	-0.224384956231493	0.251495359382772
RpL28	0.111438057707557	0.249865607515321
pic	-0.0590972198129414	0.239856685591551
CG7766	0.0506621444881504	0.264190065853777
Ciz1	0.083248579803705	0.259463073262867
ArfGAP1	0.078464923827066907	0.251495359382772
Arpc2	-0.0509753139176221	0.254599619113432
CG8858	-0.0510364599212442	0.25248205583155803
NA	0.0764655934021118	0.252730676937129
Syp	-0.112810634755898	0.251070467816799
PlexA	0.065821423988482	0.250918005596399
Pu	0.0662023008422004	0.254416220475486
Shawn	-0.0985314951312098	0.253094208995813
l(1)G0289	0.0810544674761248	0.238791637860758
Nepl19	0.0824581547030309	0.232918900569414
[truncated: 1,431 more rows]
