# Supplementary material for: Loss of Drosophila ribosomal protein S6 kinase II causes mitochondrial dysfunction and cell death
Source: Dis Model Mech. 2025 Aug 19;18(8):dmm052374. doi: 10.1242/dmm.052374 (PMC12403519; doi:10.1242/dmm.052374)
Supplement: Table S2. Full complement of changes in protein levels in 35-day-old S6kII KO adult flies. [file dmm-18-052374-TableS2.csv]

Flybase_gene	logFoldChange_d35	padjBH_d35
GstE1	3.083676149	1.61215633733804e-16
Spn77Bb	2.680061298	3.12688242754966e-14
CG13001	4.362699882	3.43980011089093e-14
Oadh	-1.296873637	3.73199784874229e-14
GstE8	2.568484049	3.43980011089093e-14
CG18011	3.53960738	5.40160778780062e-14
Mal-A6	2.654261191	7.76226855027154e-14
Ugt35C1	1.672433018	8.64494172433556e-14
Acp26Ab	3.264989364	1.6976759911583e-13
CG3397	-2.705639504	4.15663488962068e-13
D2hgdh	-0.981618678	6.23738488974019e-13
CG33307	1.439120725	2.36356921895175e-12
CG9630	1.68987693	2.01582681391193e-12
CG11598	2.207444974	2.36071563546458e-12
CG6733	-1.263774691	3.0590505645914098e-12
Apoltp	0.798653748	5.02859499023221e-12
Tep2	1.283634058	5.55304731488913e-12
Ugt36E1	-1.925853768	5.0267313938894095e-12
Cyp28a5	0.740241883	9.05539316132499e-12
CG4363	2.12530259	8.0783421856652e-12
Ltn1	1.245438375	8.956518245021239e-12
Cyp6a8	-1.293658734	1.30122032603119e-11
Gk1	-0.802668849	1.94453989706621e-11
TFAM	-1.278773445	1.8676170936029797e-11
CG3270	-0.90920485	2.2562112636151194e-11
St3	-0.925209698	1.94453989706621e-11
CG3638	1.460846068	2.4925762303636197e-11
CG17124	0.988265085	1.8676170936029797e-11
Gss1	0.735082303	3.9550219201648e-11
Iris	0.969405009	2.9375578341504695e-11
BomBc3	2.894508289	4.0839260630300897e-11
CG2736	1.436470585	4.1224351426224293e-11
NimB2	1.087518964	4.0839260630300897e-11
Cyp6a17	1.490104464	4.9380268914932586e-11
Tep4	1.411515807	6.045454307124509e-11
CG10208	-1.130962058	4.0839260630300897e-11
Idgf2	0.964452134	6.60395545099576e-11
CG2061	0.881027856	5.936704334182859e-11
TotC	2.573233469	7.98989870745485e-11
CG3603	-0.649803002	1.10761253642677e-10
CG30486	-1.100984027	4.69332137327202e-11
ABCB7	-0.471369931	1.62665035613188e-10
Parp	2.050238063	1.18175486554002e-10
Syp	0.730820952	1.14332283584894e-10
Pfas	1.112935836	1.63987508181186e-10
Pgd	-0.747534619	1.87819487317498e-10
TotA	2.371426736	1.62665035613188e-10
CG9512	-1.023327206	1.77508407094827e-10
CG7997	1.304360918	1.77508407094827e-10
Phgdh	-0.710517639	1.99660186200103e-10
v	0.681789753	2.27950569050521e-10
fax	-0.624927923	2.39628115350658e-10
CG31248	0.612488352	1.77508407094827e-10
CG6726	-0.749049398	2.44177886568912e-10
Gk2	-0.866886993	2.39628115350658e-10
CG4250	1.741824231	2.44177886568912e-10
gogo	0.827970523	1.2260994721096e-10
Idgf5	1.185114385	2.83755031577281e-10
Fmo-2	-0.644245646	2.9903908539223e-10
CG17560	0.830999491	4.10329570051039e-10
CtsK2	1.13122057	4.28903158652147e-10
su(r)	0.702587872	4.70668299980504e-10
GstE7	-1.153891669	4.19684919659235e-10
Sfp24F	0.787504656	4.19684919659235e-10
Cyp6a23	-0.815125656	4.39203177243211e-10
P5CS	-0.712957087	6.00112189184571e-10
TotM	2.156236692	5.26806928687961e-10
Gp150	0.80299078	5.26806928687961e-10
mEFTu2	0.692749643	5.41819950638435e-10
CG13155	-0.854499013	5.902737995122671e-10
Acbp5	-1.780991044	6.63727561637878e-10
CG44008	-1.521798842	5.902737995122671e-10
Mec2	1.170067292	8.56773373584096e-10
Hsdl2	-0.81709405	1.0086834989509902e-9
Alkbh8	1.719318051	8.56773373584096e-10
CG7920	-0.903069242	1.0994039679434e-9
Acbp3	-1.178317339	8.56773373584096e-10
Galm1	-0.972839942	1.01498358568529e-9
CG1513	-0.930167834	5.20174945617802e-10
Arr2	-0.560307935	1.44692901646815e-9
Mccc2	-0.439722876	1.57567143089593e-9
CG15293	1.362289591	1.3793729581393e-9
Nepl18	0.581452125	1.44692901646815e-9
nebu	1.06289058	1.51345953215558e-9
Gcst	-0.787337074	1.6686109481424e-9
Not1	1.151151648	1.66548531690718e-9
PIP5K59B	1.052847416	1.44692901646815e-9
CG3097	0.744819862	1.606039145944e-9
CG11037	-0.590024406	2.03821418762739e-9
Nepl21	0.465633234	2.1859258351379604e-9
CG14630	-0.633746328	1.70246367813447e-9
AcCoAS	-0.677450644	2.1859258351379604e-9
CG5958	-0.585274723	2.2953758749355e-9
Dus3	0.980995836	1.66160291235058e-9
Pepck2	-0.658232886	2.1429720404245803e-9
MCTS1	0.582072499	2.08368044835456e-9
ppl	-0.96213284	2.14702722786843e-9
CG11608	-0.55677924	2.1859258351379604e-9
CG1354	0.532964333	2.2967268994434903e-9
Tcs5	-0.740828936	2.0040902505597903e-9
Trp1	-0.582392688	2.3061597529873203e-9
BomBc1	2.51700583	2.59128438288821e-9
Tmlh	1.101094227	2.1859258351379604e-9
Sfxn2	-0.651073585	2.9958144611820103e-9
Kyat	-0.453507618	3.30703339300322e-9
CG16965	-0.535820937	3.3152301655364102e-9
sea	-0.724417919	3.3825178482969e-9
CG4716	1.355236658	2.44901006013586e-9
GstE11	0.934107135	3.2326749437527603e-9
NimC4	2.266629138	3.809286649795881e-9
rush	0.511056828	3.3825178482969e-9
babos	0.57061068	2.60644021079279e-9
CG2233	1.518420853	3.73616878399926e-9
cindr	-0.712625568	3.55997693632499e-9
atilla	0.784993192	4.0042573881116e-9
Ugt49C1	0.732258136	3.73616878399926e-9
Scot	-0.458069493	5.24606415062477e-9
CG12780	-0.734298097	3.60679719726296e-9
CG31769	1.961104524	5.24606415062477e-9
Spn27A	0.713440787	5.22154922298987e-9
Cpr57A	0.447460426	6.49321211619687e-9
ND-B8	1.542699416	4.9501545684539405e-9
CG15117	-0.51742636	6.8994224130763806e-9
RpLP2	0.75257454	5.98521653368423e-9
ClpP	-0.643083444	3.8230747925521e-9
CG31198	-0.574546283	7.007002546721691e-9
CG6409	-0.989484072	6.49321211619687e-9
CG34423	1.622019349	5.70927384306667e-9
blp	-0.579033123	4.9476189446333e-9
CG7300	1.423058098	7.007002546721691e-9
CG11779	-0.496673097	8.647731904221481e-9
LpR2	0.611513791	7.1398847381076e-9
Cyp6a20	-1.1026525	7.6883498486095e-9
CG43101	-0.732412494	7.111227093956891e-9
Tig	0.645906269	7.758872826462521e-9
orion	0.523213385	8.647731904221481e-9
Idgf1	0.859580494	7.614907849069771e-9
CG8665	0.939379162	8.647731904221481e-9
scu	-0.544592655	1.07774821537272e-8
Aldh	-0.700884446	1.03986721458193e-8
CG8768	2.45066607	9.58870020470692e-9
Ppat-Dpck	-0.355464578	1.09271141150584e-8
stac	0.421284115	1.06645685726557e-8
CG3566	-0.527102797	1.03627412255812e-8
Ak2	-0.528982167	1.34027133839013e-8
mrva	0.563529933	1.18890656777398e-8
CG11089	0.847252718	1.29581173641793e-8
CG14762	0.44874087	1.34027133839013e-8
Aldh7A1	-0.533092513	1.53031721470174e-8
CG15096	0.659412364	1.38577476272591e-8
CG8066	0.514719114	1.34027133839013e-8
Uqcc1	-0.409145187	9.70719068407638e-9
CG3091	0.682715202	1.02459976895101e-8
CG3164	0.510255211	1.34027133839013e-8
Spn88Ea	-0.671089824	1.56806082401252e-8
Pisd	-0.693266149	1.61260734640627e-8
Bbd	0.946326544	1.66407014697886e-8
Idgf6	0.721570313	1.7252131817778e-8
Obp56g	-0.52323842	1.7252131817778e-8
Tsp42El	0.565131703	1.34027133839013e-8
Npc2b	-0.927726614	1.56806082401252e-8
Hibadh	-0.563401813	2.00627720281531e-8
Cyp6a9	-0.587438688	1.64015075442941e-8
CG17224	-0.681733241	1.92818860684009e-8
GstD5	0.444081357	1.82519357223255e-8
Roe1	-0.521043519	1.72615817492558e-8
CREG	0.678216291	1.82519357223255e-8
CG5504	-0.461655895	1.64416958923401e-8
NA	0.423232667	2.22138383025139e-8
CG12065	0.379230965	2.61305488870364e-8
CG6321	-0.473107308	7.758872826462521e-9
pain	0.418928145	2.5922090726823e-8
wal	-0.53254672	2.75841172142965e-8
Etf-QO	-0.544799132	2.93896461547625e-8
Fim	0.339105564	3.32202393303081e-8
t	-0.308882274	3.38712245879105e-8
Rbcn-3B	0.419786297	2.93896461547625e-8
Cyp6d5	-0.499344327	3.17436273315238e-8
GstT1	-0.395531106	3.44942223471095e-8
GILT2	0.76908966	2.27183989000001e-8
Aralar	-0.492052175	3.44942223471095e-8
Aprt	-0.483715689	2.24718946631564e-8
CG17597	-0.539299267	1.34027133839013e-8
TotX	0.845398486	4.23595310946399e-8
koi	0.527882723	3.66678987454639e-8
CG17026	-0.805690023	2.93999216068142e-8
CG4592	-1.032272091	3.44214027122834e-8
CG5080	0.661550828	3.92520062265474e-8
CG10560	-1.077082828	3.66881117552725e-8
CG8128	-0.376953818	4.03115817139549e-8
Sod1	0.5698012	4.215059782117e-8
Reg-2	-0.506454507	4.31119606822811e-8
Ccs	-0.366736682	5.08611178402441e-8
CAHbeta	-0.3998493	4.23595310946399e-8
SmydA-2	-0.367726748	5.21882619897083e-8
Rtnl1	0.465291834	5.21882619897083e-8
CG17646	0.618697935	2.69721663519016e-8
Gart	0.884938697	4.38188249716086e-8
smid	0.498968194	5.08611178402441e-8
Fdh	-0.503423383	5.21882619897083e-8
Mal-A1	0.878085173	5.18006110205501e-8
Hex-C	-0.477752372	5.71215700269055e-8
CG31288	-0.431632907	5.20507624521018e-8
CG16826	1.68712035	5.18006110205501e-8
NT5E-2	0.658246157	4.55671269630348e-8
Map205	0.78373564	5.69978597416635e-8
CG7044	0.915377293	4.70131965482296e-8
CG34040	1.415315384	5.53440702467708e-8
CG17109	-0.362722166	5.21882619897083e-8
rl	-0.398865098	6.43587881782221e-8
sgl	0.426117883	6.00718356367949e-8
CG9686	0.629146198	3.92520062265474e-8
Npc2g	0.618969855	3.92520062265474e-8
CG3301	-0.340255174	6.46898291693782e-8
CG5793	0.391503285	6.87924765534784e-8
teq	0.624934707	7.4255050334285e-8
CG6908	-0.423202725	7.33180495022994e-8
Acadvl	-0.40725708	9.26348863291263e-8
CG13284	0.34289782	7.97960146981683e-8
Cyp4e2	0.345042555	9.43352724013402e-8
CG7695	-0.702134904	8.02680978544526e-8
chp	-0.3023435	1.13081066773948e-7
CG10802	-0.350923181	9.26348863291263e-8
CG5126	-0.503331067	9.43352724013402e-8
CG3246	0.662926646	9.48520426145688e-8
ref(2)P	1.126017432	9.48835621600734e-8
Phyhd1	0.576284813	9.26348863291263e-8
Men	-0.476147208	1.13081066773948e-7
Shmt	-0.657191132	1.11198918951767e-7
colt	-0.376459612	7.4255050334285e-8
FASN2	0.384268186	1.25180946829909e-7
AQP	-0.641811941	8.55415722193516e-8
Ndg	0.394267004	1.11198918951767e-7
Gbeta76C	-0.320451521	1.28658643786378e-7
CG3529	0.422760178	9.61811050616476e-8
Mtp	0.351659552	1.35047575795738e-7
Irp-1B	-0.335015027	1.49286700040065e-7
LysE	-0.466008286	1.09499436328338e-7
Hpd	0.404342275	1.26806413790849e-7
Sply	-0.479841427	1.43654932822799e-7
SH3PX1	0.28949447	1.58204501967182e-7
Taldo	-0.4801608	1.504846922585e-7
sals	0.520625609	1.44492067163401e-7
PGRP-LB	0.475516741	5.98621606485159e-8
CG3534	-0.394502102	1.36051822338685e-7
Adi1	-0.540019352	1.25180946829909e-7
CG31548	-0.518787742	1.46347778235846e-7
puml	0.412343081	1.25632724404819e-7
Mal-A5	0.291688845	1.25632724404819e-7
CG31729	0.339922087	1.77100532923003e-7
CG6830	-0.331590213	1.24256355732132e-7
Ogdh2	0.551520034	1.14018590258148e-7
Obp44a	-0.78240309	1.72106010005791e-7
Got2	-0.592708515	2.003083400599e-7
Arc2	0.671833556	1.24352123092372e-7
Etfb	-0.565729101	2.15681715703076e-7
Acat1	-0.516833692	2.10216580962834e-7
Dic1	-0.759880672	2.003083400599e-7
Gbp2	0.935481895	2.003083400599e-7
Hn	0.435915236	2.21770374414808e-7
CG3597	-0.449770501	1.8494400545689e-7
Egm	-0.30227534	2.32582814332556e-7
Esyt2	0.33400054	2.53582582945806e-7
Alat	-0.412500198	2.53582582945806e-7
CG11095	-0.493164152	1.98578093768498e-7
apolpp	0.450080452	2.32814322498347e-7
CG8520	-0.322573942	2.64092609062863e-7
Mitofilin	-0.418534338	1.37727609185617e-7
CG16704	0.478722213	1.31157016195102e-7
NUCB1	-0.34353592	2.78721361547134e-7
Nepl15	0.328087123	2.91889768418692e-7
iPLA2-VIA	0.343968899	2.74216725360685e-7
uzip	0.304454408	2.74216725360685e-7
Acox3	-0.425476533	2.17547820157659e-7
CG32195	1.012378782	2.45527823988598e-7
CG5174	0.324043687	2.42930876657703e-7
CG30022	-0.388008198	2.81868760370301e-7
aru	0.289044317	2.74216725360685e-7
SPE	0.421451526	3.23277458485517e-7
CG6071	0.331650512	3.80444530923313e-7
Scsalpha1	-0.496236268	3.59500300654018e-7
Idh	-0.420161818	3.96858165106634e-7
CG42789	-0.691321632	2.90135884732711e-7
Moe	0.236106441	5.52253385148823e-7
Tg	0.306294229	3.3827240465065e-7
Adk2	0.497798329	3.96858165106634e-7
rtp	-0.342581037	2.47965721670241e-7
CG10513	-0.686412859	3.80865958088188e-7
CG31705	0.719137219	3.4048256601356e-7
FeCH	-0.323537765	4.57698759320094e-7
Pdha1	-0.357829679	5.09777719312063e-7
T3dh	0.360512549	3.80343780300336e-7
Ctl2	0.401335829	2.32814322498347e-7
blanks	0.613044643	3.69022406391718e-7
ScsbetaA	-0.448653821	5.43245257447687e-7
mfas	-0.746494746	4.88106888889026e-7
aPKC	0.256066419	3.4048256601356e-7
ltl	0.459707652	4.01898397954751e-7
CG31680	-0.422383327	5.22153776952658e-7
Rdh1	-0.642041135	5.22153776952658e-7
r-l	-0.353176552	4.53594476147154e-7
CG42467	-0.646315751	3.81979968744948e-7
msn	0.439813866	3.83796941922524e-7
TyrRS-m	0.403544096	3.80865958088188e-7
Pdk	-0.288264726	6.74961715237831e-7
Cyt-c1L	-0.68745464	5.49354729347104e-7
inaD	-0.254007751	7.50376558900847e-7
CG43346	-0.488266743	3.35145685670241e-7
Bckdha	-0.337941932	6.50767794558357e-7
ttm50	-0.239246034	5.70557515245073e-7
cora	0.46404831	4.53594476147154e-7
Nadk2	-0.290209311	5.61261652364069e-7
cold	0.355467132	1.81775037512954e-7
ninaC	-0.266677226	8.31431037550829e-7
CG31326	0.493467371	5.23773321954122e-7
Golgin245	0.440728517	7.09847255032592e-7
CG3107	-0.225001004	8.83402682891623e-7
CG42518	-0.531531956	8.39656551487074e-7
whd	-0.266806346	8.03104947749554e-7
Cyp12e1	-0.317349173	6.51159456101414e-7
P5cr-2	-0.535616388	7.37113026704308e-7
Glys	-0.360269709	8.53326762340602e-7
Hf	0.394675871	5.28741187212793e-7
Mtpalpha	-0.371046908	9.80160926085969e-7
CG18858	0.266850684	9.30795121253919e-7
fiz	-0.348762685	9.30871177533883e-7
Sfxn1-3	-0.388283322	9.30871177533883e-7
CG10680	1.014207244	8.01155420897394e-7
Sfp23F	0.411750971	3.80343780300336e-7
Stoml2	-0.370006997	8.31431037550829e-7
Nipsnap	-0.338244282	9.43606579054656e-7
CG9399	-0.502271608	8.31431037550829e-7
eas	0.440250385	4.02935476108558e-7
Sfp24Ba	0.428670759	8.97895326989049e-7
CG6357	-0.357274826	9.72281724794755e-7
CG16986	-0.377180993	9.65594100178327e-7
SdhA	-0.346571946	1.11614999924788e-6
Adh	-0.296894293	7.78627651884642e-7
Saf-B	-0.480877097	5.70557515245073e-7
scramb2	0.302770371	6.1421579578953e-7
Fas2	0.313047062	1.09900105013219e-6
CG42813	-0.26104994	8.50850805628647e-7
CG31233	-0.586120423	1.00085639498981e-6
crq	0.537079061	6.99885232543107e-7
CG9577	-0.308216924	1.221086095033e-6
CG4020	0.568089016	9.72281724794755e-7
uif	0.300366269	5.61261652364069e-7
Cyp6t1	0.679861286	1.05069633482532e-6
CG5402	1.144527688	1.06637445628732e-6
Ance-3	0.433697186	9.94830820916425e-7
CG14275	0.435858078	1.00942940654435e-6
CG11474	-0.28121576	1.01540987230671e-6
Vta1	0.321449964	8.50850805628647e-7
CG17896	-0.380388596	1.27114866537219e-6
CG43897	0.79680047	1.17032744850686e-6
Coa7	-0.304122065	1.00085639498981e-6
CG7966	-0.31919044	1.19045299416731e-6
ND-PDSW	-0.412785116	1.35559518579335e-6
Jhbp5	-0.559991383	1.28940238679257e-6
lva	-0.256786494	1.16386640537581e-6
ced-6	0.476232137	1.12121411767064e-6
car	0.295835232	7.95024343733266e-7
ECSIT	-0.286849148	1.15850727801424e-6
nec	0.44676076091121403	1.38160073448269e-6
Pkn	0.312302764	9.32085965703827e-7
CG44088	1.026937718	1.31136481508049e-6
Idgf4	0.451353553	1.46946434772726e-6
CG17726	-0.348006256	1.00085639498981e-6
HINT1	-0.305505666	1.19045299416731e-6
Sod2	-0.439562	1.48342957567719e-6
ninaE	-0.54976791	1.38830882844428e-6
Myo31DF	0.266919048	1.75438286145061e-6
Mlp60A	-0.224004069	1.86578677701899e-6
Ance-4	0.474963702	1.37765167923983e-6
Vps4	0.221789764	1.8595864574074e-6
Mcad	-0.492455059	1.6397161836504e-6
Ugt49B1	-0.458323303	1.65985800347098e-6
Pgm1	-0.596842624	1.68561243753946e-6
Cyp313a1	-0.508495436	1.45631594915659e-6
Grx1	-0.38021842	1.22162580510985e-6
Zw	0.298390792	1.86010346489652e-6
bai	0.49741488699999997	1.53533760583992e-6
CG10514	-0.485269302	1.46946434772726e-6
Gal	-0.25363581	1.37483083336242e-6
Cpr62Bb	-0.385419764	1.27114866537219e-6
Galk	0.403499371	1.93824266412475e-6
AttD	-2.233475812	1.75438286145061e-6
CG5377	0.398983406	1.75438286145061e-6
NdufAF3	-0.318888794	1.38830882844428e-6
Obp99c	0.467165467	2.00414495467065e-6
CG7907	-0.781123026	1.6397161836504e-6
Qsox4	-0.394862186	1.81077918398924e-6
CG5167	-0.245044027	2.34051237295911e-6
Pgant6	-0.407842892	1.56686857251353e-6
Ucp4A	-0.403785186	1.98717586325776e-6
Jhbp12	-1.189221747	1.98717586325776e-6
Spn75F	-0.282055837	2.31179187053665e-6
M7BP	-0.320439202	1.15891738317452e-6
CG6432	0.310545611	2.46922599545368e-6
Acly	-0.484351619	2.01060890902869e-6
mgl	0.204801055	2.79955793666515e-6
Gale	-0.318900027	2.56202279335417e-6
CHKov2	0.374616379	2.22327121220077e-6
koi	0.598338928	2.38953026127019e-6
CG31104	-0.78043954	2.50875034241534e-6
CG12814	0.292867103	2.66907595126027e-6
if	0.283904707	2.95168420404586e-6
Sfp24Bd	-0.369213447	1.81994435423981e-6
Obp56a	-0.842831856	2.56202279335417e-6
CG31538	-0.819025067	2.5116582916827e-6
CG43145	-0.571631635	2.34051237295911e-6
IM33	0.596914954	2.58594069748557e-6
Ude	-0.320477169	1.76008327439711e-6
CG5107	-1.382353099	2.79955793666515e-6
CG3699	-0.390088023	3.13648453740703e-6
ninaC	-0.470215853	2.5116582916827e-6
Mccc1	-0.313774017	3.33107412042491e-6
bor	-0.303199339	3.45818221453647e-6
CG34447	0.401613869	2.63459697719596e-6
Galt	-0.61817016	3.13648453740703e-6
Tsp42Ea	0.493042024	3.07066475402462e-6
Miox	-0.367073071	3.40609593153625e-6
rgn	0.376884661	2.95168420404586e-6
Tsf1	0.675708995	3.35833256809455e-6
stv	0.369167696	2.9200426440776e-6
hebe	0.326358499	1.98372885124994e-6
CG6628	-0.527301491	2.95168420404586e-6
rhea	0.22490261	3.99813840390949e-6
Pfdn1	0.314409333	2.28208106777302e-6
CG11722	-0.375395516	3.51093966907151e-6
AGO2	-0.288795085	3.90329552607957e-6
SPARC	0.293950675	3.0767081702897e-6
CG13841	0.589840485	3.07066475402462e-6
IscU	0.405957321	2.75650825738251e-6
Snx3	0.283451737	3.06565872262016e-6
Dg	0.277786508	2.56202279335417e-6
Akr2E3	-0.255993443	4.45381237181616e-6
psh	0.308067724	2.5116582916827e-6
sicily	0.324729266	3.55819692846666e-6
spidey	0.294915382	3.55819692846666e-6
Alp9	-0.537867887	3.10466821264619e-6
CG1299	0.255078412	3.77868723541302e-6
CG14615	-0.327019052	2.93394499098225e-6
Qsox3	-0.408527281	3.93804390499592e-6
CG9498	0.29858949	4.47237271711645e-6
Bmcp	-0.340963129	3.61155270622693e-6
Hem	0.22274568	4.83146692241005e-6
l(2)34Fc	-0.430525682	3.93804390499592e-6
CG8613	-0.240246927	4.93347816821669e-6
gry	0.496427857	3.20025645920096e-6
Jhbp3	0.300892854	3.80205661944957e-6
CG17121	0.232089321	4.73297917169836e-6
Had1	-0.267581996	5.65850217596335e-6
Mtpbeta	-0.396528034	5.59403506372883e-6
Acp53C14b	-0.49974078	5.34585431563594e-6
CG9372	0.24965138	4.32490442411251e-6
CG31373	-0.219969661	6.29138765047275e-6
GstE6	-0.216836257	5.70074751379033e-6
RpL14	0.463441805	5.94708718155112e-6
CG7910	0.301979164	6.69070704551871e-6
Vha44	-0.279130751	7.16129279399306e-6
CG17029	-0.255254431	6.3778169266314e-6
CG1136	0.415009689	5.0039202606695e-6
Fatp1	-0.210671846	7.48158110913783e-6
Cyp4g1	0.381332073	7.12712503042937e-6
cry	-0.319190002	3.15252025327938e-6
CG13315	-0.511813857	4.84596000216718e-6
Gnpnat	-0.275404486	5.85897602655637e-6
CG32407	0.307483727	5.50676984145171e-6
trp	-0.258094009	7.43514975248299e-6
Elmod	0.329535943	3.38476958653873e-6
CG1824	-0.207339188	6.78466033653711e-6
CG32066	0.317995047	5.56301534633397e-6
drk	0.344745007	6.50022030997682e-6
CG6984	-0.326613229	5.71863088486949e-6
fon	0.586119155	6.97267437602901e-6
ALiX	0.218053875	8.72720941491604e-6
CG31418	-0.697966916	6.78466033653711e-6
santa-maria	0.349840726	6.69070704551871e-6
Cdep	0.337176127	6.80569037331311e-6
Pdhb	-0.289835946	8.50593534462569e-6
Uch	0.410667411	7.44627858034448e-6
inaC	-0.254963543	6.29621065834946e-6
Fundc1	0.309944749	7.29097413995829e-6
AspRS-m	0.278166856	7.16129279399306e-6
Mecr	-0.277930825	8.52867086841589e-6
Mpcp2	-0.373454294	8.45541995035181e-6
Sgp	-0.652375507	7.82337260389498e-6
CG2921	0.479607485	6.69070704551871e-6
scramb1	0.45718577	6.50022030997682e-6
CG32032	-0.312482688	7.14469634699594e-6
CG10512	-0.164396202	1.02101913871348e-5
alpha-Cat	0.420395365	8.91307576587777e-6
sqh	0.282709689	8.52663407367922e-6
Aldh-III	-0.224731618	1.00540806848475e-5
firl	-0.366934322	8.09240826282789e-6
Acaa	-0.369625181	8.90665737774689e-6
Cyp9f2	0.272734252	9.0781381135063e-6
CG10912	-1.237148898	7.9877255082726e-6
unc-45	0.446058592	7.9984022318207e-6
cu	-0.310303797	4.01173001219992e-6
Jheh1	-0.234673304	9.77616508316207e-6
Surf1	0.348818425	5.35567318424662e-6
Gs1	-0.392422273	9.16927669879816e-6
CG1907	-0.31305503	9.74807308196279e-6
Naprt	-0.243257391	9.74807308196279e-6
CG31199	-0.63975764	8.45328404857552e-6
Zasp52	0.565661241	8.72720941491604e-6
CG30373	-0.389649265	8.18811298320648e-6
CG16758	0.595967424	9.29114355167638e-6
Gclm	-0.210999036	1.0819992498985e-5
Sdb	0.2396738	1.03024034260763e-5
Ogdh1	-0.370072704	8.72720941491604e-6
SdhC	-0.300901623	9.30555047975658e-6
Mal-A2	-0.460816068	7.98389207148245e-6
Cpr67Fb	-0.538775934	8.52867086841589e-6
Agbe	-0.37147707	1.06896480670155e-5
CG43350	-0.653871473	9.77935283932497e-6
Cpr65Au	-0.324975673	8.33740371527337e-6
Tsp42Ed	0.405402674	9.29114355167638e-6
CG4306	0.503963114	9.79720583060052e-6
CG4594	-0.228636889	9.45563088047559e-6
Spn43Ad	0.587351277	9.79070626388347e-6
Vps13	0.195768887	1.30378602889439e-5
kcc	-0.312361986	8.8769724479758e-6
CG4882	-0.298102421	8.52867086841589e-6
CG10352	-0.429824169	9.29114355167638e-6
ATPsynB	-0.262449947	1.30751917273068e-5
AspRS	-0.223668187	1.2467382220602e-5
Ggt-1	-0.210318481	1.27205045116097e-5
Arms	0.404455119	1.29774294253684e-5
PlexA	0.209013273	1.07546336436207e-5
Fdx1	0.540166655	1.0128074167795e-5
Pex14	-0.284714896	1.04968132056363e-5
Ttd14	0.196866532	1.12573125182941e-5
CG7768	-0.352813998	1.10231468550069e-5
CG2082	0.419966371	1.16814256318304e-5
Nep3	-0.380227899	6.40683624622915e-6
CalpA	0.356297111	1.25116485274324e-5
Arpc3A	0.212044239	3.52544704710164e-6
SdhB	-0.351362072	1.35326885453091e-5
Mic26-27	-0.247867806	1.35377875057839e-5
Fkbp14	0.259505451	1.31638649010852e-5
PNPase	-0.194128152	1.18986145765303e-5
slgA	-0.495385946	1.19877101011336e-5
Kap-alpha1	0.265859205	8.47905328166656e-6
CG7601	0.311185652	7.32640020855315e-6
CG31445	0.245611225	1.29774294253684e-5
CG8839	0.201922676	1.44331007740408e-5
Dlic	0.249132455	1.44331007740408e-5
CG9886	-0.262615794	1.43767516282016e-5
Rbcn-3A	0.15673611	1.83383360905073e-5
Atg8a	0.638255729	1.14268603959667e-5
Cortactin	0.296779663	1.09619972931614e-5
Sfp26Ad	0.716397341	1.34266000986662e-5
Rab14	0.203151821	1.21990523138239e-5
CG42818	-0.369808035	1.18986145765303e-5
hzg	0.236632033	1.37726854116079e-5
CG42369	0.242502684	1.35027822423014e-5
yellow-b	0.263061294	1.36423139268387e-5
Lis-1	-0.46722888	1.34062714762173e-5
Glyp	-0.351139176	1.60706784302794e-5
SpdS	-0.32777625	1.5780900284114e-5
CG4572	-0.547332828	1.52464381262957e-5
CG12024	0.217114299	8.61223209346606e-6
Myo61F	0.186457388	1.97381472899369e-5
Ist1	0.207130442	1.59340204440717e-5
Irc	0.50849382	1.37247250709743e-5
lap	0.692809304	1.49811434193982e-5
S-Lap1	-0.620206117	1.51095743309122e-5
CG3609	-0.411271743	1.69077813376698e-5
AANATL7	-0.297892605	9.92536487493478e-6
CG33514	-0.291590487	7.21238572753526e-6
Stam	0.271836778	1.43236154241318e-5
Npc2a	0.457933145	1.50217749928137e-5
Rab4	0.29791325	1.66632057357276e-5
Vha36-1	-0.193633362	2.00476845040314e-5
CG9515	-0.198394229	1.45624694744552e-5
lost	0.174393472	2.20350216825045e-5
Acbp2	-0.547282816	1.66814736437832e-5
Ag5r	0.548065138	1.44331007740408e-5
CG31097	-0.332454743	2.19427299137159e-5
VAChT	-0.201664901	8.56203376890647e-6
GstD1	0.247029771	2.07971272406664e-5
Src42A	0.261712406	1.58315703619955e-5
Tom40	-0.314728916	1.74390059984687e-5
Gls	-0.235474464	1.80947079296555e-5
cue	0.334446542	1.14413376132972e-5
yellow-c	0.431024704	1.95648821389232e-5
SelR	-0.28828894	1.36423139268387e-5
bdl	0.187138265	2.31934861188289e-5
Uro	0.64398497	2.12985444636975e-5
CG4666	0.310107504	2.14231488005024e-5
Arc42	-0.352820462	2.13373622154524e-5
Pcb	-0.257025851	2.47222765825445e-5
Obp51a	-0.454327374	2.18416108359926e-5
FASN3	-0.271568316	2.47222765825445e-5
Ostgamma	-0.187748353	2.04454364137892e-5
CG2201	0.348479915	1.8093934947178e-5
Prx3	-0.303999142	2.29207114639486e-5
CG8323	-0.269714853	1.44223118338275e-5
Gpo1	-0.468028909	2.46930896775696e-5
CG5506	-0.813788937	2.26477644150667e-5
dl	0.221034109	2.1819142162747e-5
Acox1	-0.157124768	2.68966975378398e-5
EbpII	-0.609529097	2.2921370822041e-5
CG14285	0.194247855	9.29114355167638e-6
Naam	0.256319581	1.93945989854486e-5
Msp300	0.200220893	2.88961013977031e-5
Acp36DE	-0.551426382	2.57682808095449e-5
Ass	-0.293304307	2.08717855324552e-5
nocte	0.244031303	3.63785315009534e-5
Ogdh1	0.437492798	2.68286093203852e-5
CG9691	0.620970932	2.60684764517738e-5
slv	-0.340599204	1.67492080180866e-5
CG12766	-0.540405165	2.38926817087012e-5
Idgf3	-0.222576751	3.03956105648166e-5
dj-1beta	-0.341311787	2.77226835052483e-5
CG9231	-0.33544521	2.79858662797927e-5
CG34002	-0.258846205	2.85135610388656e-5
CtsK1	0.194049016	3.22025296230031e-5
Tsf2	0.199740312	3.29465455381442e-5
Tat	0.285102135	1.73005108204724e-5
svr	0.207066994	2.61947249024281e-5
CG9451	0.236588387	2.02403141800177e-5
euc	-0.320746515	2.451218700511e-5
Pak	0.310799628	2.46930896775696e-5
b	-0.244552599	2.89817733916588e-5
retinin	0.592176362	2.89817733916588e-5
Cyp28d1	-0.241755996	3.38678421606803e-5
CG5577	-0.208559987	2.80826441475981e-5
CG17111	-0.237736772	2.82488521271038e-5
CG8858	0.133741662	3.75398488292059e-5
CG18284	-0.806603949	3.04876722201334e-5
Dlst	-0.310351638	3.50907030522057e-5
prom	-0.19784989	3.66562266887135e-5
ImpL2	-0.382985874	2.93079896467471e-5
dare	-0.202440344	1.96962592338714e-5
Peritrophin-A	0.264059402	2.89662433612073e-5
SkpB	0.495063307	3.04876722201334e-5
CG31673	-0.248976457	3.03262334436801e-5
Rim2	0.261930857	2.46401917122171e-5
CG11112	0.707328271	3.29465455381442e-5
ATPsynF	-0.270711321	3.74761291682234e-5
Sqor	-0.204283644	4.08406653110992e-5
GILT1	0.273558448	3.90682981554077e-5
Synj	0.180229909	3.89986885879935e-5
PPO1	-0.343013846	3.90446086492929e-5
CG9997	-0.433045373	3.82170813993954e-5
mtSSB	-0.270488182	2.7907549679844e-5
tnc	0.416869084	3.43248046201805e-5
Rac2	0.263144068	3.63994764108394e-5
Obp56f	-0.398449754	3.75398488292059e-5
CG14629	0.392095766	3.87623931796876e-5
Vha14-1	-0.270767763	3.82803042493916e-5
Adss	-0.24971594	4.5279250762324e-5
CG10029	-0.287839121	3.71553041967101e-5
NLaz	-0.332464224	3.89621466081209e-5
NaCP60E	-0.370977182	5.50874598118673e-5
CG34129	-0.266871006	4.36145582503574e-5
Gld	-0.283269928	4.79242092279568e-5
Ak3	-0.207736659	4.28399622025014e-5
Arc1	0.413446013	4.50337381580216e-5
Gpdh1	-0.4053806	4.90521074599003e-5
Dbct	-0.238105531	4.82992363614988e-5
Larp4B	0.26305207	6.00940724616805e-5
CG5397	0.326374861	4.73334658393558e-5
Spn38F	-0.349853557	5.07568877476255e-5
CG4836	-0.275612944	4.46090015410567e-5
Glt	0.362821126	4.88150488712286e-5
Amacr	-0.214474349	2.90865596997394e-5
FucT6	-0.265368584	3.28283201574484e-5
alph	-0.205488246	4.0417463588307e-5
mxt	0.299478425	4.91967299546584e-5
CG8004	0.242715637	5.48516857113103e-5
CG5323	-0.294318382	4.72121902516334e-5
Unc-89	-0.231598751	4.97075977572526e-5
CG6299	0.282900252	4.89315703493795e-5
CG7546	-0.839977713	4.85330823408764e-5
ND-23	-0.198144108	6.04234176511892e-5
Ilk	0.162317278	6.3977221792812e-5
Vps60	0.201621621	4.61165299078904e-5
Srlp	-0.201713661	5.32965913021703e-5
ValRS-m	-0.304472092	3.66491336230931e-5
CG12010	-0.234092505	1.64406245431726e-5
Gel	0.285506214	3.47695096996964e-5
Dif	0.233679884	5.31614629525741e-5
Afg3l2	-0.179064722	6.96541359316687e-5
Sfp87B	-0.752969201	5.47437889675624e-5
CG42564	-0.433550269	5.73318262014199e-5
CG8654	0.611493854	5.41371423431913e-5
Gclc	0.171151774	6.4439986050061e-5
CG31075	-0.172442436	6.18681317911986e-5
CG2915	-0.158856781	5.71618328241507e-5
Nca	0.25506368	5.32363936018941e-5
CaMKII	-0.18012408	7.37876706694928e-5
Mic10b	-0.323751261	4.11039238788502e-5
Hrs	0.209493504	5.85305664462229e-5
Stt3B	-0.22522829	5.03491158628647e-5
Khc	0.151609207	8.08234582171541e-5
RPA1	0.270178509	5.22907226811398e-5
awd	-0.323278087	6.5930350987521e-5
CG8149	0.259672808	5.03409467854665e-5
Klc	0.180091974	7.42307409990933e-5
Ntf-2	0.242799027	6.86539416789049e-5
MtnA	1.169642313	6.66831048574469e-5
Hou	0.320218274	8.58994368403368e-5
Snap24	0.185116479	5.1517578041238e-5
CaBP1	0.226455847	7.31640456105967e-5
Pgam5	-0.177454448	7.84115657870782e-5
CG9436	-0.214194269	7.70214893143938e-5
Coq8	0.175027623	7.87536424662316e-5
ATP6AP2	-0.161831853	7.0160905196393e-5
CG5973	-0.210798183	6.96541359316687e-5
Nopp140	0.29494492	6.58693704922466e-5
CG30159	-0.179370964	7.06186620341116e-5
Alr	0.314361508	5.29990720033764e-5
Tmem214	-0.307231189	7.38186111393334e-5
coro	0.299844433	5.42042301817747e-5
l(2)efl	0.238207499	8.34093505765034e-5
CG16713	0.458486198	7.33149797826962e-5
loopin-1	-0.94841064	7.64543241775907e-5
Chmp1	0.312546214	7.38186111393334e-5
Pkc53E	-0.160620604	7.11495101282749e-5
CG5321	-0.300215284	7.77300239799739e-5
Zasp66	0.378117578	6.58458573194778e-5
CG32985	-0.226694048	8.22087122435565e-5
Nep7	0.630345686	7.26496835041383e-5
prod	0.30483897	5.29541159725146e-5
fabp	-0.2402966	8.79503161466737e-5
CG34325	0.199341446	7.70214893143938e-5
Vha100-2	-0.145700444	1.07099467164387e-4
Tim8	-0.244748077	7.26210043838663e-5
Usp14	0.164243484	8.89236205652286e-5
CG6330	0.291260797	8.19625787642366e-5
betaTub60D	0.247630227	8.4943149260474e-5
Nrg	0.158585451	1.05388830842985e-4
Pmi	-0.203668239	8.49446308550943e-5
CG15739	0.215055205	9.10000787419246e-5
slf	0.15846884	8.95733170486444e-5
capt	0.240660723	9.52979658600148e-5
Msr-110	0.306716987	9.8049737384807e-5
HisRS	-0.130049495	1.0558151506954e-4
CG2200	0.220045612	9.31871836369086e-5
CG34033	-0.21878502	8.58994368403368e-5
Zasp67	-0.240098139	9.8049737384807e-5
CG17928	-0.430995609	1.22035262607644e-4
bt	-0.204484325	7.75919862137855e-5
Urod	0.216986623	1.04694049353459e-4
nes	-0.258910186	8.46508883626682e-5
Cpr	0.227829328	1.09210614959383e-4
nero	-0.175478927	5.37694659575385e-5
porin	-0.331594836	1.07099467164387e-4
AIF	-0.187814599	9.8049737384807e-5
Chd64	0.247994	1.0909951954468e-4
asrij	-0.252261602	9.90440110007497e-5
Pebp1	-0.344115131	9.88251119316609e-5
Cdk5	0.27550007	9.21785962020896e-5
CG5554	0.193603511	1.00190260546364e-4
osi	0.403024302	8.4943149260474e-5
antr	-0.293522242	1.0834059362244e-4
CG6000	-0.25459186	9.51659758029617e-5
CG4199	0.173976375	1.24252616909383e-4
tsu	0.196340251	9.90440110007497e-5
pkm	0.193314706	1.22264000955392e-4
CG12171	-0.254149704	1.04607265046563e-4
Hmgcl	-0.213046121	1.18976077649374e-4
blo	0.367320441	8.65195183878912e-5
Obp19d	-0.203738102	1.22035262607644e-4
CG31937	0.288580601	1.00856006968366e-4
Acp29AB	-0.462328263	1.15324189123402e-4
CG44574	-0.260692739	1.0360880292686e-4
Arpc4	0.218306219	1.03446225837503e-4
Gs1l	-0.233865614	1.09547185144669e-4
l(2)gd1	0.25073777	9.76720386897683e-5
Vps35	0.178880581	1.24859544133285e-4
Vps28	0.246883125	8.9676681643347e-5
Rpn3	0.138161267	1.46126494893974e-4
Lsp2	0.590872162	1.15761633632079e-4
CG8036	-0.28727003	1.32927972728741e-4
Rab10	-0.184442877	1.04607265046563e-4
MCU	-0.211932998	1.08451442024033e-4
CG34417	0.338883057	1.30577345626783e-4
VhaSFD	-0.176798095	1.47886458178981e-4
CG34051	-0.352250646	1.3162859568605e-4
Jabba	0.321429402	1.32568573049446e-4
Prx6c	0.303129673	1.31326941300272e-4
pinta	0.193140015	1.20184973426417e-4
CLIP-190	-0.311587395	1.24859544133285e-4
CG44085	0.349939709	1.17008624939072e-4
GstT2	-0.252386823	1.28921829104181e-4
Acp32CD	-0.776695005	1.3162859568605e-4
ND-B16.6	-0.191248403	1.478421296427e-4
Lon	-0.20527017	1.52134669607304e-4
CG17294	0.447477171	1.35908588209644e-4
ND-13B	-0.236990557	1.52706135853008e-4
mRRF2	0.308836286	1.2172127366761e-4
CG10126	0.243557622	1.47312242428976e-4
sturkopf	0.265295634	1.51096575006619e-4
Dhpr	-0.167739773	1.59514720828527e-4
SC35	0.259552789	1.32888846732091e-4
tobi	-0.520036059	1.44105535305141e-4
CG6805	0.204891083	1.30261364661852e-4
Atx2	0.23545803	1.28973716367265e-4
EbpIII	-0.347153362	1.47483329134329e-4
cg	0.319607668	1.16664213477359e-4
rdgA	-0.296602361	1.54583211219762e-4
Dhc64C	0.123074388	1.92009546208111e-4
Tsp42Ef	0.50794395	1.36523330842215e-4
scpr-B	-0.769250911	1.44764047674106e-4
dokb	0.259598468	1.62027536566067e-4
cert	0.16270206	1.41812234815924e-4
BomBc2	0.379831089	1.44764047674106e-4
Dic3	-0.270154839	1.16664213477359e-4
Datp	-0.192554796	1.58229953133554e-4
Tango2	-0.163819577	1.17922751152938e-4
ras	0.167369683	1.42469326171017e-4
CG8993	-0.264715187	1.63361310156999e-4
CG14043	-0.185196939	1.31659531741658e-4
CG31635	0.345853062	1.85030791510722e-4
Cyp9b2	-0.188965712	1.85888669755987e-4
eRF3	0.166992052	1.71148138370668e-4
GCS2alpha	-0.146077293	2.03226606794512e-4
CG11679	-0.235551747	1.69649142743187e-4
CG32833	-0.265690641	1.68441571786181e-4
CG17575	0.340311266	1.7227085971308e-4
CG15784	-0.416053396	1.51544417945852e-4
pn	-0.227894172	1.30475483929226e-4
Chchd2	0.997123294	1.71045847506539e-4
CRAT	-0.187607408	1.9849506728203e-4
ND-20	-0.254310507	1.85119625342913e-4
SerRS	-0.13950466	2.16384759948201e-4
CG32485	-0.154984473	1.52134669607304e-4
Gs1l	-0.177796525	1.88495971301607e-4
by	0.142105873	2.03189716374336e-4
AnxB11	0.197855095	1.9849506728203e-4
CG31126	-0.168496356	1.34952523529244e-4
betaTry	-0.571287108	1.77666348447142e-4
Strn-Mlck	-0.200869096	2.07154659986203e-4
GAA1	0.164987879	1.51544417945852e-4
Cyfip	0.152677047	1.93057895628422e-4
Spn43Ab	0.225561619	2.04214300849892e-4
ATPsyngamma	-0.28643205	2.06883798785456e-4
CD98hc	0.177273902	2.10762139867657e-4
aqrs	-0.437988847	1.91859074370844e-4
RhoGAP15B	-0.245096503	1.51096575006619e-4
mys	0.286768745	2.04001981141503e-4
CG6983	-0.402733561	1.94344939213999e-4
Vav	0.260623545	1.6588067083065e-4
ND-B17.2	-0.276215361	1.84041868309501e-4
CG17027	-0.289920523	1.39251933804849e-4
Sfp33A1	-0.324322877	1.81375151429491e-4
BG642312	-0.883922388	1.9849506728203e-4
CG42788	0.42875011	1.77666348447142e-4
l(2)37Bb	-0.207427433	1.85888669755987e-4
Ugt35B1	-0.32887385	2.06457266479998e-4
CG7970	-0.856252655	2.02029775829614e-4
Pi4KIIIalpha	0.144448652	2.27288260360238e-4
mt:CoII	-0.32265973	2.10762139867657e-4
CG43056	0.545394882	1.87777074644603e-4
CG2604	0.287048963	2.16404194447215e-4
Dlat	-0.333580014	2.25127690920367e-4
CanA1	0.224275678	1.58229953133554e-4
Cat	-0.189310247	2.49132084182123e-4
CG5399	0.463355227	1.94748125557576e-4
ND-MWFE	-0.276464711	1.57948914845822e-4
Nt5c	-0.229753326	2.39249534934253e-4
CG8003	0.180585865	2.25127690920367e-4
Prp19	0.187467762	1.93752832245063e-4
shep	0.181103083	1.78916004600628e-4
DCTN1-p150	-0.209668904	2.43641330595507e-4
ATPsynD	-0.249433624	2.5625743824811e-4
Ugt302C1	-0.11710963	2.76324575657888e-4
COX4	-0.236506555	2.56915810054774e-4
baf	0.400350339	2.03601501330462e-4
CysRS-m	0.208782781	1.87777074644603e-4
Qsox1	0.18682944	2.59328758360579e-4
CG30339	-0.338780721	1.94748125557576e-4
UQCR-6.4	-0.296644086	2.36603842138842e-4
CG10587	-0.177091972	1.78025366958933e-4
pAbp	0.196634719	2.87325248623754e-4
CG3640	0.331798804	2.5277716139798e-4
Gs2	0.200637574	3.08409697657365e-4
CG9953	0.168591677	2.65880830737986e-4
CG9547	-0.123842189	3.20918424699783e-4
CG14207	0.502554306	2.57798997016656e-4
CG13124	0.235017218	2.87325248623754e-4
Uck	0.275547702	2.5277716139798e-4
Mtap	-0.131065092	3.12092341198282e-4
bnb	0.272282918	2.95005527185933e-4
ATPsynbeta	-0.237625871	2.78023395500408e-4
Gmer	-0.194085901	1.17858354431283e-4
Vha55	-0.178437122	3.27307295044708e-4
Sams	0.170848475	3.05910567552525e-4
papi	0.231494621	2.76544262072824e-4
Tsp96F	0.202977881	1.98290446010955e-4
CG42748	0.194071171	2.25264168419402e-4
Khc-73	0.225010114	2.12733078078831e-4
Rpn1	0.128560965	3.81045806857754e-4
ND-ACP	-0.345642668	2.81746618854218e-4
shot	0.132794062	3.62825378256267e-4
Hex-A	-0.148861874	3.51511246295447e-4
Acsf2	-0.147581726	3.44406811202859e-4
APP-BP1	-0.202725114	2.79854849168856e-4
Obp56e	0.269713785	2.7435529907735e-4
Cyp12a5	0.532927782	2.89415976498486e-4
Mnr	0.498304887	2.74059734908632e-4
CG2310	0.218233529	2.16444191387921e-4
CG8728	-0.147339737	3.29045900758624e-4
nahoda	0.295190279	2.62642297153737e-4
CG4408	0.267404048	3.05910567552525e-4
CG42675	0.348758739	2.60346722139151e-4
COX5B	-0.173303134	3.39691164625451e-4
CG5089	-0.370926067	2.87390473793818e-4
LManV	-0.542282143	2.98211749373066e-4
beg	-0.149079267	3.34327566788885e-4
CG13324	-0.261013559	1.88492132230534e-4
Chc	0.146373068	4.13131909357055e-4
CG1208	0.360640079	2.78303374048395e-4
mRpL1	-0.255643317	2.47108263872072e-4
Letm1	-0.155441459	3.95394172795603e-4
NA	0.203531252	2.87635428325985e-4
CG2852	0.209218803	3.73556534174436e-4
ND-B14	-0.214575847	3.57256218123536e-4
CG2076	0.61167411	3.49113484067157e-4
twin	0.23712742	3.90596106240118e-4
Sfp84E	-0.734077547	3.38859018838438e-4
GCS2beta	-0.18132422	3.62451121728416e-4
ND-39	-0.202528659	4.0483154992287e-4
Cyp6a21	-0.159898927	3.27307295044708e-4
CG43066	-0.266914902	3.04515015671299e-4
S-Lap7	-0.409166479	3.59938789656963e-4
Irk2	0.292782088	3.11261463115573e-4
Tmem126	-0.194162395	3.38921831722489e-4
CG7639	-0.123668723	3.91335401400476e-4
Ufl1	0.205506791	2.9815459907975e-4
Fuca	0.224963977	3.55865545804351e-4
Dhod	-0.179858344	3.53391507171002e-4
Cnx99A	-0.135033127	4.27680512581872e-4
Sardh	-0.338996955	4.02340219644014e-4
ox	-0.318265829	3.91716377207134e-4
DnaJ-1	-0.167941109	2.56915810054774e-4
Nurf-38	-0.255073029	4.3897613796435e-4
Cubn	0.165762899	4.31512920044033e-4
ssp7	-0.567398944	4.03056116962844e-4
Bcat	-0.21895914	2.66427383524392e-4
Stat92E	0.246724641	4.13131909357055e-4
Acp53C14a	-0.335848342	4.27356188556901e-4
QIL1	-0.192160147	4.40263778400922e-4
Trl	0.406215745	3.59541745156095e-4
Mcr	0.127069116	5.33520210985291e-4
Cisd2	-0.202617487	4.33824426609299e-4
CG30197	-0.276613429	3.85362965367479e-4
CG30008	0.609313659	4.18779357502084e-4
RpL18A	-0.13924598	5.07658100561463e-4
Vha26	-0.230275378	5.04512002855964e-4
CG33303	-0.109275882	5.50752850068886e-4
alpha-Est10	-0.184719974	2.10705240536632e-4
CCT1	-0.123932543	5.92129859049335e-4
Nrx-IV	0.136656957	5.33317566298208e-4
TpnC47D	-0.229330653	4.9767798922147e-4
Sodh2	-0.179309816	4.73364743775158e-4
UK114	-0.275377022	4.96790563411061e-4
Synd	0.137289011	5.08794436723351e-4
CG14246	-0.166366446	4.27680512581872e-4
CG9297	-0.263464632	5.25368817216289e-4
ScpX	-0.195498894	4.20287967446705e-4
mEFTu1	-0.178264822	5.69146733599794e-4
Spn28Da	-0.18725304	4.78437416135483e-4
Jon65Aiv	-0.447864836	4.99052400020361e-4
RhoL	0.192138391	3.57256218123536e-4
CG17019	0.422841757	7.73798160664828e-4
pod1	0.236139077	4.14298706536592e-4
Dph1	0.299012201	4.73782556492431e-4
plx	-0.303633621	4.72074728795395e-4
CG6067	-0.202684633	3.95477883077225e-4
CG9471	-0.291458594	5.14571732846271e-4
CG8086	0.165812543	5.2109365361335e-4
CG1441	0.17430344	5.92510423459419e-4
ATPsynG	-0.281354403	5.23585833273489e-4
blw	-0.267786322	5.53053601507655e-4
CG31086	0.223245624	5.04639679008803e-4
rb	0.226029884	4.34335733998332e-4
CG2059	-0.163338454	5.88874339685239e-4
Tdh	0.304895031	5.67388899011681e-4
path	0.264747969	5.74544907512244e-4
eIF4G1	0.102426863	7.32415639312632e-4
CG31121	0.356377881	5.50752850068886e-4
CG11378	0.268554814	4.13131909357055e-4
SkpA	-0.208618924	5.70890649917147e-4
Spn28Db	-0.298376674	5.6436825803247e-4
hdly	0.327695199	5.6436825803247e-4
CG3663	-0.1346427	5.2109365361335e-4
Epg5	0.21376062	5.79417774654216e-4
CG1637	-0.149912424	5.4906348560144e-4
CG4278	-0.131855714	6.16039331788482e-4
CG8891	-0.176719678	4.35877319513136e-4
wrd	0.198978802	5.54115798922914e-4
ND-49	-0.158732	6.87174194580377e-4
CG11600	0.283542004	4.43787418827879e-4
CG5612	0.315079006	5.68946335022124e-4
LamC	0.167234067	5.99483742127602e-4
CG31659	-0.40656514	5.99483742127602e-4
Vha68-2	-0.169605613	6.92668119520945e-4
Jhbp13	-0.147383729	6.09914538145429e-4
Cdc37	0.151576081	6.32920205625941e-4
Mdr65	0.237572343	6.23287913832937e-4
speck	-0.148486522	5.87054168423946e-4
Rab3	-0.130980238	5.44578273436216e-4
Cyt-c1	-0.216097054	6.92716359313989e-4
Art1	-0.241908083	4.83960511101515e-4
CG10237	-0.126144742	6.22144819773417e-4
Galphaq	-0.174156287	6.68392896563938e-4
shop	-0.163535145	3.24281560369355e-4
CG11267	-0.224394079	6.68392896563938e-4
CG4377	-0.267140867	6.26177692801355e-4
CG33298	-0.192603067	5.61879717915775e-4
CG10413	0.126284136	6.13467470920762e-4
CG10731	-0.135570363	5.95549956920852e-4
cher	0.13886448	8.19277861498091e-4
CAH7	-0.197108291	6.23287913832937e-4
CG6656	-0.21075981	6.68392896563938e-4
CG3939	-0.12789993	4.27356188556901e-4
CG2680	-0.154572703	4.01595950480788e-4
mge	-0.159728886	6.74041060708822e-4
Trap1	-0.096411194	9.73086217627053e-4
Fbp	-0.22692433	7.69535387398136e-4
Nedd4	0.125487152	6.63595231082644e-4
Galm2	-0.172963707	7.48348018030646e-4
Nacalpha	-0.182022277	7.34922454041597e-4
c11.1	-0.148048598	7.95523469099618e-4
Pex3	-0.154574289	7.26513771081822e-4
Tsr1	0.212809858	5.98300339049603e-4
CG14207	-0.342537123	7.44430237302386e-4
Damm	0.251292253	6.73672264383024e-4
CG31195	0.130237432	9.36925622436735e-4
Arpc5	0.168492682	6.68392896563938e-4
cora	0.279904969	7.87760904824424e-4
Arr1	0.159396995	8.36891096663352e-4
POLDIP2	-0.175215491	5.01780341678869e-4
CG46339	0.232214172	7.00701191717118e-4
Ptpa	-0.163443165	6.91898045059265e-4
Arpc2	0.134424302	7.97136129813278e-4
Srp9	0.197323683	5.95574034632711e-4
Dld	-0.274893944	8.92054899859348e-4
DNaseII	0.330354418	8.19277861498091e-4
Rpt3	0.109076547	9.99295249984075e-4
CG15653	-0.236312583	7.53817688844163e-4
Sms	0.116215469	7.33092642796353e-4
CG11889	-0.152552154	7.72486991563808e-4
Ugt36D1	-0.23226354	9.06835441380595e-4
deltaCOP	-0.124544227	9.81643863511626e-4
CG4390	-0.340271659	8.28136923234534e-4
l(2)k09913	-0.181355596	9.23161603028821e-4
Ssadh	-0.144065131	0.001019329
vari	0.103045256	9.96932208860103e-4
Hibch	-0.117357375	0.001075224
Nlp	-0.154646954	8.27296333328466e-4
GstT4	0.170850725	9.48008139035781e-4
Acsx1L	-0.279925281	8.43181483127451e-4
Wbp2	0.173059238	8.40108174286258e-4
Mst57Dc	-0.374305746	9.54209568502187e-4
CG10096	-0.163888315	0.00100881
Clc	0.239412135	8.99948805313276e-4
Prx5	-0.23904773000000001	9.7144045854562e-4
ND-75	-0.156666414	0.001126166
CG12746	-0.183549661	9.92341170641639e-4
ND-B17	-0.175096665	0.001035207
mago	0.240265359	6.76028764578289e-4
CG5065	0.237569239	9.85922692904488e-4
vig	0.246163252	9.97906241856893e-4
Ppox	-0.193621538	9.60501231153597e-4
Pgam1	-0.299011716	0.00100881
Hgo	0.129601239	0.001084865
TM9SF4	-0.235789785	8.92949464406769e-4
eEF2	-0.135507861	0.001235767
Chro	0.297436979	9.83755641900133e-4
Pka-C1	-0.107200221	0.001282078
Hsp60A	-0.158893059	0.001152742
Csp	0.168120512	4.68347315877456e-4
RFeSP	-0.208265296	0.001096097
bero	0.267636361	9.97906241856893e-4
yellow-e	-0.152609715	9.12358023677408e-4
Nmt	0.133901146	0.001004645
Pde9	-0.32660914	9.91653691851638e-4
CG10748	-0.246900622	9.56196650860718e-4
CG14034	0.193174204	0.001172379
CG6707	0.149491883	0.001113473
Pef	-0.450581743	0.001004447
Ebp	-0.90052543	0.001094559
Ube4B	0.150088352	7.64249252433303e-4
ND-42	-0.154335708	0.001274654
Cdc50	0.178102255	9.46134167073205e-4
RhoGDI	-0.106189838	0.001358783
CG4598	-0.185215631	0.001084865
Bhmt	0.136747721	0.001137486
scb	0.179404325	0.001172379
futsch	-0.116413491	0.001382748
AOX3	-0.118782001	0.0013847
dlg1	0.152304397	0.001058625
Mdh1	-0.176307588	0.001361584
CG9917	0.161622518	0.001070552
Hml	-0.204055285	8.38332000521505e-4
Lipt1	-0.212131891	8.84627562788615e-4
OXA1L	-0.17278881	9.89413982438295e-4
Mhc	0.803059224	0.001212313
CG4593	0.15226688	5.37729199912452e-4
pzg	0.194483433	0.001238037
LPCAT	-0.203007442	7.72784729242674e-4
Spg7	-0.141783043	0.001185767
SP1173	0.230478782	0.001334338
Rab3-GEF	-0.206851046	0.001286338
CG17097	-0.218830193	0.001419159
S-Lap2	-0.382158985	0.001333588
ps	0.139098457	0.001329752
Ldh	-0.151984571	0.001447237
Pdcd4	-0.136435677	0.001235767
mTor	0.116817862	0.00157179
Cpr64Aa	0.181465825	0.001290061
Cs1	-0.151798731	0.001537817
CG9338	0.169176102	0.001289587
Atg3	-0.112176319	0.001455565
CG8888	0.209084972	0.001466391
CG14411	0.143174367	0.001294033
CG12935	-0.297473814	0.001327798
ND-30	-0.113577674	0.001708644
Cyp6g1	-0.153143561	0.001579295
SCaMC	-0.169419393	9.74860993428519e-4
pst	0.17425968	0.001463898
CG43111	-0.271066557	0.001354304
GNBP-like3	0.600570602	0.001492012
CG6766	0.137294544	9.23161603028821e-4
Enoph	0.14986204	0.001327798
CG5989	0.169911797	9.91653691851638e-4
se	-0.179056815	0.001463674
CG5853	0.167769751	8.35371291017313e-4
Rap2l	0.154610749	0.001355749
COX7A	-0.268909415	0.001516036
Ost48	-0.241686637	0.001558685
CG1648	-0.44176733	0.001576899
Rpi	-0.117165189	0.00158058
Upf2	-0.189071845	0.001097697
Alp12	0.287882095	0.001728034
Amy-p	0.208846045	0.001627461
CSN3	0.192571182	0.001852574
mIF3	-0.133136082	0.001244393
Def	-1.59271684	0.00157767
rdgC	-0.166172691	0.001609126
AnxB10	0.150552624	0.001742481
ATPsynO	-0.265939882	0.001708845
MP1	0.218658237	0.001939981
mt:Cyt-b	-0.33516536	0.001594639
wdp	0.266070717	0.001594639
Cpr49Ab	-0.297735584	0.001629633
Scox	-0.179187326	0.001489753
CG9674	0.110044879	0.001984551
CG10911	-0.366814994	0.001743463
mRpL44	0.153698394	9.92341170641639e-4
ND-ASHI	-0.221754567	0.001767145
CG9360	-0.180726156	0.001621582
L2HGDH	-0.114667712	0.002019572
imd	0.252309117	0.001461579
Snx6	0.120752914	0.001469279
CG7791	-0.151589414	0.00125321
parvin	0.143606908	0.001878089
SmD1	-0.233773105	0.002241119
mPges2	0.309647819	0.001832697
Crys	-0.999139758	0.001844653
CG31674	-0.117685417	0.001709966
kuk	0.188626118	0.001747643
Prps	0.22870887	0.001904587
bcn92	0.14296838	0.001587001
P32	-0.164462439	0.001890248
Mvd	-0.174565467	0.001763577
CG8329	-0.735120318	0.001888157
Mlp84B	-0.218906299	0.001963967
ND-15	-0.14927246	0.001765297
osy	-0.116265945	0.001965368
CIA30	-0.261003565	0.001881878
CG10576	-0.102020419	0.002176883
CG8399	0.11417509	0.002324972
Npl4	0.131597555	0.001880043
CG2246	-0.163180514	0.001963585
lectin-37Da	-0.573220904	0.001890248
Adsl	0.122458321	0.0021859
DCTN3-p24	-0.254812282	0.001821536
p47	0.118108175	0.002159309
Pss	-0.250096735	0.00158872
CG31997	0.193708678	0.001900346
glo	0.110566124	0.001885858
betaTub97EF	0.168016656	0.002168299
Set	-0.165674927	0.002245357
Osbp	0.090257539	0.002494576
dlg1	0.14436084	0.00191002
CG6961	0.186565376	0.001888157
Bin1	-0.299249899	0.001850189
ScsbetaG	-0.110950773	0.002253712
Eb1	0.192718623	0.001781849
Septin2	0.126260598	0.001579295
Vps25	-0.156635671	0.00146029
shi	0.091850564	0.002828111
Ald1	0.16308206	0.003093837
Orp8	0.143823042	0.001594639
Cyp12c1	0.137636225	0.002191492
Prosbeta2	-0.124871747	0.002245357
FipoQ	-0.140997704	0.002096644
LManVI	-0.420835837	0.002213527
Cndp2	0.200284609	0.002361359
kcc	0.168101963	0.002381814
Tango11	0.238837974	0.001963967
CG1307	-0.147710638	0.001557438
UQCR-C2	-0.200812769	0.0024810879999999998
Rab6	-0.104983836	0.002363732
Cftr	0.128701198	0.001622438
Bcs1	-0.11724614	0.002369771
Fkbp39	-0.161446718	0.002144435
hook	0.114781142	0.002053297
CG9380	0.161649826	0.002336557
Ttc19	-0.201604814	0.00234092
UQCR-Q	-0.332205179	0.002407184
lectin-29Ca	-0.149978602	0.002706748
NdufA3	-0.241093043	0.00223839
bt	-0.110752364	0.002832214
CG6891	0.12635711	0.002261288
CG10527	-0.126344699	0.002662929
UQCR-C1	-0.230329564	0.00272108
Rpn6	0.099393007	0.00280711
CG5149	-0.133414377	0.002375398
fln	-0.228498916	0.002725626
Coq9	0.138860722	0.002443861
Ppt2	0.251280708	0.002336557
vir-1	0.377276665	0.002607982
Ran	0.122416046	0.002725626
Idh3b	-0.17054677	0.00281386
krz	0.10609786	0.002377002
Dmac2	-0.126584618	0.002133512
Uba1	-0.10804149	0.003122175
bumpel	0.162183648	0.001852574
Tep3	0.177331923	0.002708019
CG13601	-0.11601731	0.002537367
mEFTs	-0.106748016	0.002470675
Ctps	-0.138653599	0.002458707
norpA	-0.105459924	0.003122175
CG31200	-0.2130568	0.002537993
Ubqn	0.168453964	0.002749379
CG6701	0.280400523	0.002356481
CG5381	0.145334729	0.00252034
Lmpt	-0.131040725	0.002985223
CG42540	-0.156469128	0.002610128
CG8230	-0.18295753	0.002336557
S-Lap8	-0.342564003	0.002725626
Rac1	0.158083197	0.002245357
CG12170	-0.124545598	0.002833775
stck	0.136107516	0.002884517
Sec24AB	0.143477526	0.002917777
CG1827	0.290568664	0.002469498
CG31676	0.202451105	0.001963967
UQCR-14	-0.239560369	0.00300348
Nup58	0.147042485	0.00161559
UQCR-11	-0.306783199	0.00286456
Gmd	0.159269854	0.002660597
CG30392	-0.161461172	0.002714123
CG5023	0.170299576	0.003194683
CG6972	0.359584486	0.002893639
CG43235	-0.456019585	0.002997264
Zasp52	0.18367001	0.003211574
Arp3	0.116722093	0.003122175
CG5355	-0.106054315	0.003727507
Hsp68	-0.170498352	0.003225981
Ugt37D1	0.15049653	0.002805805
Atpalpha	0.163637259	0.002560899
CG33281	0.279531979	0.002926313
CG18507	0.155654733	0.002794786
Strn-Mlck	-0.183667397	0.00327538
CG17107	-0.321808643	0.003323589
GM130	-0.144962427	0.00280711
Pex11ab	0.163224461	0.002336557
CG33170	-0.239520989	0.002796306
CG12279	-0.114475607	0.0027395
Mf	0.3117489	0.003101186
CG13506	0.114045784	0.003122175
Hexo1	0.159976079	0.002538095
CG17108	0.407089678	0.003133228
CG17544	-0.13661084	0.002515207
stol	-0.106410975	0.003488915
ND-51	-0.145431771	0.003762177
EMC2A	-0.142170546	0.002916753
mino	0.146512507	0.003390818
PTPMT1	-0.153653202	0.003102722
Ubc4	-0.164840118	0.003117063
Mlc-c	0.161140212	0.003449431
CG31872	-0.334890117	0.003487504
CG12990	-0.188787076	0.00346687
Unc-115a	0.11424949	0.003870998
Gp93	0.104942642	0.004103682
CG8043	-0.146805143	0.003099716
CG4239	-0.2855799	0.003491902
GstE12	-0.186935587	0.003701688
RpS9	-0.124793217	0.003858783
CG43788	-0.591310414	0.003484652
msk	0.151696779	0.003753814
Neb-cGP	-0.324617369	0.003385091
Lac	0.192916981	0.003302715
GstS1	-0.281252333	0.003347026
CG11007	0.1289666	0.002999372
CG42828	-0.242933962	0.003226267
GstD10	0.184681517	0.003073969
Mmp1	0.130053499	0.002878535
kl-5	0.167273118	0.002694821
AhcyL1	-0.077816397	0.003923284
RpL9	-0.153270511	0.003934754
CG6834	0.134280782	0.003761426
Ykt6	0.111818844	0.003402508
Cyp9c1	0.237084182	0.003376555
mbc	0.170807217	0.003152239
eys	-0.11172108	0.003376555
CG10340	-0.1108515	0.003711634
eIF2Bdelta	0.146432886	0.003418726
CG11892	-0.272576615	0.003858034
CG33127	-0.185357903	0.004305416
CG1941	0.190789674	0.004060353
TBC1D23	0.098082147	0.003039553
Tspo	-0.526278186	0.003917074
GluClalpha	-0.224935323	0.00405122
Fs(2)Ket	0.187549368	0.004005399
bel	0.1089777	0.003862819
Gdh	-0.168892993	0.00424191
CG44195	0.217540868	0.003972061
CG9497	0.343084189	0.003895693
MSBP	0.236747239	0.003856293
Nt5b	0.114920647	0.004532386
CG30427	0.17097128	0.003179312
Plc21C	0.126784704	0.004316685
shv	0.1235331	0.003898208
MESK2	0.117601326	0.004489751
Pcyt1	-0.203985646	0.003904429
LeuRS	0.081338656	0.00501439
CG32500	-0.148594614	0.004086187
Mdh2	-0.219616272	0.004504966
LanB2	-0.133175864	0.004641482
ATPsynCF6	-0.309597858	0.004284443
CG7408	-0.105478435	0.004177801
CG5068	0.128819747	0.004156389
Drp1	0.083250662	0.005236091
Acsl	-0.125322414	0.004970838
dco	0.156226341	0.002567658
CG7950	-0.12954844	0.002755414
Fer2LCH	-0.41746392	0.004464321
Ugt35A1	-0.113115759	0.003405561
Cka	0.143588366	0.004032869
Pfk	-0.145575562	0.004831984
CG4872	-0.12967837	0.004103682
CG1635	-0.100229534	0.004946324
Prx4	-0.137317382	0.004154027
Rcc1	0.113628216	0.003557241
CG14830	0.199389914	0.004330144
betaTub56D	0.152059587	0.004768749
for	0.131516401	0.004863587
CIAPIN1	0.113345774	0.004649972
PhKgamma	-0.113086927	0.004692839
row	0.130702362	0.004305014
Bckdhb	-0.171044744	0.004641482
Rpt4	0.076589674	0.005573759
Spn77Bc	-0.652574946	0.004692839
LSm1	-0.199368505	0.003629079
CG10651	0.250688201	0.004221416
sni	-0.139141925	0.004906624
CG9394	0.127800814	0.005130249
CG34330	-0.184067013	0.003307615
CG9257	-0.20197243	0.004886071
Acp62F	-0.352342808	0.004880169
RanGAP	0.106719599	0.004269896
cmb	0.216273306	0.004154027
cype	-0.284300678	0.004944218
Slc25A46a	-0.149926517	0.004648092
Gel	-0.154627935	0.003960478
CG3420	-0.159023067	0.004354731
Rpt2	0.099656918	0.005838612
CG3902	-0.154536186	0.005573759
Idi	-0.144205707	0.003099716
pnut	0.123498479	0.005233855
sesB	-0.235194259	0.005068506
CG7646	0.135581142	0.005238607
ND-B14.5B	-0.13107322800000001	0.005322067
CG7378	0.105316487	0.005559733
Srp19	0.119428877	0.004091163
COX5A	-0.148366436	0.005830522
cpa	0.153971008	0.004953147
mAcon1	-0.200793815	0.005722502
Ank	0.071345521	0.007002553
Srp54	0.138555173	0.003607124
bbg	0.206577959	0.005610531
l(1)G0289	0.152555273	0.004765409
Uros1	-0.161290954	0.005772783
RpS3	-0.133928526	0.006438968
mora	-0.183965744	0.005384655
CG34355	-0.184204763	0.005831137
CG14232	-0.171229369	0.004768749
CG42808	-0.169772122	0.005728601
faf	0.143833783	0.005505664
YME1L	-0.077508416	0.006202841
Exo84	0.155998531	0.005150794
betaggt-I	0.149023422	0.003498139
Sfp65A	-0.273961916	0.006013672
Psa	0.089279375	0.007071233
lectin-30A	-0.156471603	0.006314924
Elp3	0.246404536	0.005823747
Drep2	-0.214603602	0.005522957
Tim10	-0.19129487	0.005732467
Past1	0.107044306	0.007008046
Obp56d	-0.304280769	0.00607666
CG11400	0.227108436	0.005728601
SrpRbeta	0.106933696	0.005423381
CG17472	-0.244981503	0.006251567
mesh	0.193053727	0.00635
CG8067	-0.137259227	0.005387053
out	0.196766965	0.00532575
ND-13A	-0.169117591	0.006339233
CG12056	-0.127374111	0.003152239
Snx1	0.090733963	0.00651646
CG7632	-0.092137396	0.00705363
Syngr	0.321842787	0.006001155
CG11151	-0.16227065	0.006543309
CG1236	-0.105700788	0.006590437
ND-19	-0.162100789	0.006848864
tws	-0.113080549	0.005874521
CG8814	0.117958054	0.006543309
HisT	0.255422229	0.006744147
CalpB	0.121696179	0.006826278
ND-B15	-0.205874743	0.006944106
CG10939	-0.18786447	0.006789082
Nfs1	0.069039563	0.008360774
Mfe2	-0.081355193	0.008337137
Targ2	0.161660887	0.006438968
Cyp305a1	0.265940231	0.006511827
Mf	-0.331074262	0.007077955
crim	0.160672441	0.006731474
CG8369	-0.195893862	0.007331858
nrm	0.128021174	0.007589186
lark	0.130282147	0.007337608
CG32432	0.131584388	0.005750324
uncNacbeta	-0.33324095	0.007249223
CG11899	0.175258562	0.007589186
CG15201	-0.116757274	0.006332314
bun	0.116147706	0.004284443
CG15347	0.186332517	0.007535487
CG34132	-0.139104133	0.006202841
UbcE2H	-0.132850369	0.006989078
CG13077	0.152965753	0.005871957
GstE9	0.191164478	0.007589186
CG3719	0.239000661	0.006438968
CG6178	-0.104699972	0.008028978
CG42496	-0.229297061	0.007348987
Lsd-1	0.33093959	0.007893305
nudC	-0.089366149	0.008272301
TBPH	0.172085907	0.00734534
HDAC6	0.161504109	0.008201767
moody	0.118405318	0.003965402
retm	-0.102812082	0.006153889
Spn42Da	0.141836637	0.004678643
Cpr47Ea	0.401170546	0.008028978
Obp99b	-0.405702554	0.008283665
UGP	-0.145589101	0.008912127
fau	-0.266966475	0.00836589
Nap1	-0.078490611	0.009410318
CG42258	0.118719823	0.007298565
Argk1	0.124954903	0.006794009
Fer1HCH	-0.28016414	0.008679922
14-3-3zeta	-0.127930083	0.009480834
frj	-0.135512877	0.008131358
ATPsynE	-0.342407601	0.008551356
S-Lap3	-0.215391202	0.008520291
Kank	0.177537448	0.007955123
shot	0.217145257	0.00868423
CtsF	0.127516182	0.009367249
Nsf2	0.082834493	0.010691796
CG7789	0.225727857	0.008755349
Gapdh1	-0.141647419	0.009310452
AP-2mu	0.117385211	0.008750238
Pdxk	-0.077825672	0.010095864
CG40472	-0.145067235	0.007997514
CG8774	0.144640049	0.00868423
Rab8	-0.135099873	0.00739364
Scp1	-0.203879916	0.009499746
GstD3	-0.301620028	0.009200952
CROT	0.156543083	0.008729571
CG7409	0.255092927	0.009421602
CG4115	0.151703111	0.00836589
Drsl4	0.178307955	0.009145536
SmydA-3	0.107850501	0.008164091
Gtpx	0.158058296	0.009999124
AIMP1	-0.10312084	0.00836589
CG6770	-0.377476003	0.009410318
eIF1A	-0.143152068	0.00892476
Paip1	0.220924207	0.008351628
ringer	-0.088278348	0.010391757
LanB1	-0.128743938	0.010429968
sw	0.097720534	0.009855192
goe	0.110583445	0.010070732
Sec24CD	0.085471587	0.011124935
Ciao1	-0.146287639	0.009101569
CG7781	-0.113182696	0.009072987
Papss	-0.117316534	0.010429968
Vap33	0.103872923	0.010497704
ND-24	-0.119665702	0.01095526
PGRP-SB1	-0.526636085	0.010082209
Ndae1	-0.123661619	0.006739176
CG6094	-0.174618285	0.009294873
CG18135	0.176869202	0.010698288
mRpL14	-0.136386176	0.006886172
betaCOP	-0.078126369	0.011887782
CLIP-190	0.114675298	0.010998269
Rho1	0.309082918	0.010582852
mil	-0.212648096	0.010103594
CG17242	-0.38154907	0.010635777
ergic53	-0.088805171	0.011354222
U4-U6-60K	-0.117409413	0.009248441
Gpat4	-0.172326017	0.011306405
CG10226	0.141780589	0.007911372
ND-B22	-0.200879425	0.011174286
lectin-28C	-0.378820532	0.010972261
BaraA2	0.404827835	0.010937488
Pcd	0.119080383	0.013902186
CG10077	0.118709961	0.006542455
alpha-Est8	-0.132270387	0.011564195
alpha-PheRS	-0.067044047	0.011729133
CG9920	-0.152777733	0.010394627
CG31419	-0.285236063	0.010878755
Rpn8	0.101495924	0.011144263
RpL15	-0.104385253	0.01130711
Ca-beta	-0.123233042	0.006862122
Rpn11	0.086200876	0.009410318
Nepl19	0.155891054	0.010429968
Mgtor	0.077070743	0.01254445
Tom6	-0.326360239	0.011540011
pic	-0.075120862	0.01254423
CG1674	0.16448953	0.011770219
ldd	-0.159935914	0.012337529
RpL35A	-0.16195448	0.01190152
PIG-T	0.107529266	0.009006671
Cont	0.071917917	0.013624643
Usp7	0.066310604	0.0124466
Lasp	-0.083122197	0.010698288
CG43055	-0.234680254	0.011214261
Pgi	-0.116149973	0.012785869
CG9008	-0.190472086	0.011144263
Cpr92F	-0.217533615	0.010690984
Tsp42Ee	0.152848451	0.010227286
CG9044	-0.122982291	0.010700115
RIC-3	-0.084946836	0.012661806
Cadps	0.091824155	0.011150641
RNaseZ	0.196756131	0.011804373
TrpRS-m	-0.265412466	0.01168009
CG9281	0.10265352	0.012371193
Itpr	0.126411826	0.01136716
schlank	0.164619412	0.011142989
Pdi	0.117104811	0.013282554
vimar	-0.151541287	0.01128033
flr	0.106746496	0.013121924
CG6126	0.159533599	0.010103594
Neurochondrin	0.174814462	0.012342693
CG13965	-0.29235532	0.011142989
Fas3	0.197933937	0.011876149
Pex19	-0.105020332	0.011479355
Nup98-96	0.098379662	0.01190152
Prosalpha2	-0.09917957	0.01254445
Hel25E	0.077518676	0.013619585
CG14933	0.224445654	0.013560676
RpL26	-0.174604162	0.013070951
cer	-0.223722163	0.012409691
Gabat	0.109989546	0.014245294
CG8209	0.100350509	0.013070951
CG32281	0.142924051	0.009145536
GlnRS	-0.073911619	0.013902186
Syb	0.271461124	0.012785869
Nup358	0.082842116	0.014569512
Iswi	0.116097389	0.011494093
CG3556	0.153682089	0.011276884
cpb	0.095425619	0.012561479
RpL30	-0.225630286	0.013619737
CG13492	-0.125849828	0.014055299
bgm	-0.135537087	0.01415619
CG44250	0.125828618	0.013463764
mRpS17	-0.135184041	0.01171299
CG7611	0.099300673632623307	0.012827633
Tsp42Ei	0.19376483	0.013008328
CG10098	0.067359438	0.014025475
Cpn	-0.122311319	0.012214418
lqfR	0.073228886000000007	0.01477414
ND-B14.5A	-0.167809993	0.014025475
NO66	0.142093207	0.01303408
CG13321	0.170376148	0.014460967
Cpr67B	0.283966298	0.014242736
CG5618	0.112012433	0.014460967
ERp44	-0.068817949	0.016079569
Ppm1	0.337194093	0.014055299
RpS11	0.153372248	0.01168009
CG11975	0.141840906	0.011354222
Dhrs4	0.09109442	0.015308892
Cbp53E	-0.117866177	0.015293361
RpL10	-0.105521219	0.01488758
CG9458	0.162127048	0.014415553
CG31140	-0.112553265	0.014451887
aspr	0.199077079	0.015288452
ERp60	0.142534206	0.015968009
CG30395	-0.387839299	0.015347022
ArfGAP1	-0.1327203	0.016860553
Paics	0.156352153	0.016036703
Nedd8	-0.142414443	0.012317108
Nup205	0.170079331	0.014263498
CG10550	-0.15663068	0.015804745
Pkcdelta	-0.306122285	0.014190421
CG5885	-0.120011646	0.013902186
wupA	-0.245811998	0.015245526
Npc1a	-0.242592136	0.01415619
ND-MLRQ	-0.241979083	0.01592992
Tsp5D	0.197318744	0.015024471
I-2	0.211293402	0.015624614
Echs1	0.120285132	0.017114827
GstZ1	-0.098932702	0.015774513
Sec63	0.155898989	0.016390231
Oat	-0.146814633	0.015550536
eIF2Bepsilon	0.092756704	0.01786738
GstZ2	-0.137625879	0.015361808
Ptp69D	0.151726216	0.01702991
levy	-0.21953185	0.016462436
Pkc98E	0.089345395	0.015466533
RpL3	-0.133729517	0.018146129
dia	0.166703487	0.015994566000000002
CG7203	0.311973038	0.0180122
Prosbeta5	-0.093033635	0.017805391
als	-0.064826449	0.019435409
Nplp2	0.57375364	0.017548707
Tppl	0.150184545	0.018645383
AP-1-2beta	0.067252345	0.020841406
vkg	0.127578452	0.016891063
CG11980	-0.068587661	0.020328243
Hcs	-0.185597856	0.016665688
Rpn13	0.10981891	0.017363558
Tom70	-0.078423668	0.019267633
AGO1	0.100340152	0.017823278
scf	0.116979886	0.017459336
CG13369	0.085788718	0.01477414
ChAT	0.062145464	0.019684487
CG6583	0.13436959	0.01491703
CG9993	-0.128714541	0.014599276
Pepck1	0.201008611	0.018473128
Hmgs	0.128892101	0.019038421
Nop10	-0.100999519	0.01718007
Alp2	-0.308534493	0.018801737
uex	0.11931877	0.019595341
CG8475	-0.124488461	0.019823076
EMC1	-0.076005053	0.021485865
CG13364	-0.300147335	0.019092589
Rcd-1	0.183536394	0.021086895
Idh3g	-0.159608226	0.020328243
Sod3	-0.099845332	0.015308892
CG3961	0.082882699	0.021491113
LanA	-0.08724172	0.021528758
Amun	0.199613874	0.018994059
DptA	-1.08614689	0.019701619
Gmppb	0.114176218	0.018871925
CG10638	0.122889216	0.020865270000000002
hydra	-0.199189363	0.023600626
dally	-0.183133819	0.017293401
Mkk4	0.085531079	0.018310924
zip	0.326544442	0.020661866
Dref	0.100249723	0.018690813
CG6484	0.165878429	0.019291582
Sfp24C1	-0.12521809	0.016884762
TSG101	0.069742465	0.01922461
Swim	-0.262844407	0.021247838
Klp10A	0.127273071	0.018310924
Agl	-0.104026783	0.023314579
Cpr72Ec	-0.390422274	0.021548706
Chchd3	0.121395848	0.022507118
RhoGEF2	0.104426898	0.019591775
Ide	0.060244532	0.025298871
Abcd3	-0.107316722	0.022279841
ATPsyndelta	-0.178963299	0.022507118
flap	0.153209811	0.022184776
Atg18a	0.148969756	0.017902523
CG5787	0.304868126	0.021789237
TORIP	-0.143338289	0.019267633
CG5921	0.245119572	0.020661866
lic	-0.195610346	0.022534362
Rnp4F	0.122957816	0.020063982
Tom20	-0.097382984	0.023842116
RpL11	-0.085614682	0.022752845
Pgls	-0.081713487	0.023431128
CG34130	-0.094930417	0.023946208
Acp53C14c	-0.137519557	0.021655671
Pu	0.119263398	0.022752845
sgg	0.111611316	0.017035293
Cdc42	0.075374298	0.021090831
eIF1	0.106137876	0.021286979
CG5191	-0.111694601	0.014126136
Faa	0.05831068	0.0254467
fray	-0.114211848	0.022279145
slgA	-0.182777339	0.022932921
alpha-Man-Ia	-0.203953265	0.022184776
PRL-1	0.100537271	0.023631936
Est-6	-0.2094055	0.024577771000000002
Fdx2	-0.117757592	0.022951341
Tret1	0.087379127	0.026324405
Sfp26Ac	-0.344011638	0.024317473
CG34034	-0.240205277	0.024944881
veil	0.156540755	0.023943669
GstE10	-0.14040986	0.024405344
eIF3i	0.073184769	0.027252518
Cyp6a13	-0.099307868999999993	0.01909132
CG3088	-0.315334808	0.024291054
Liprin-alpha	0.149157859	0.027241029
RpS11	-0.151160516	0.024865319
Hsp26	-0.191719345	0.02499024
Gfat2	-0.067865763	0.027119056
tral	0.120783549	0.024917794
eIF3a	0.050854205	0.03212562
Pect	0.149371019	0.02391586
Prosalpha5	-0.086337073	0.02560479
Ppn	-0.12117205	0.026869991
me31B	-0.107087707	0.025473428
Tim17b	0.100989455	0.015800329
Mal-A8	-0.136968461	0.02551709
e	0.096326918	0.024944881
PheRS-m	-0.146244733	0.024689957
sinu	0.093563063	0.027773598
CtBP	0.08158702	0.026669605
arm	0.092938598	0.026045866
CG17919	0.101807897	0.026400509
Met75Ca	0.347276095	0.026789231
Cyt-c-p	-0.149309171	0.027646838
pins	0.085243541	0.028418353
Aos1	0.058141722	0.02555571
PGRP-SD	-0.229691354	0.024944881
Atg4a	0.151091929	0.027816063
CG4467	-0.086790016	0.023708328
Nop60B	-0.101779233	0.027904143
mts	0.089484841	0.028863358
RpL5	-0.131838596	0.028674599
Tpr2	-0.079396922	0.028315966
Argk1	0.213267626	0.024854069
dnd	-0.15584498	0.027241029
Fkbp59	-0.086597213	0.030019539
GstS1	-0.169121678	0.027044789
RpS4	-0.108073701	0.030131284
Agpat3	-0.074418812	0.02875492
Mpi	-0.084472991	0.030131284
PPO2	-0.093879637	0.030074732
CG33331	-0.161306888	0.025473428
CG3036	0.388297023	0.028748488
trol	0.080705809	0.03170539
CG11883	0.180065181	0.026400509
CCT6	-0.071072937	0.032867947
kraken	0.09830725	0.027908658
Usp10	0.094861747	0.02551709
AttA	-0.954844548	0.029753499
Vps29	0.069413566	0.028863358
CG5254	-0.119145151	0.029421532
Df31	-0.087627169	0.030019539
Ance	0.100860086	0.030074732
Rep	0.167725561	0.028301381
Alk	0.075702685	0.023950212
CG30491	-0.115446384	0.030491113
Asator	-0.145450413	0.028674599
PCNA2	0.199769509	0.029429883
cin	0.079888698	0.027460037
NitFhit	-0.196707074	0.030615245
ND-B12	-0.194714877	0.029805156
Cbp20	-0.119677444	0.027091127
Glg1	-0.0785654	0.032347841
CG18547	-0.125051296	0.031589867
mRpS7	-0.092045931	0.029094926
Pbgs	-0.10820965	0.029907763
RhoGAP68F	0.100989781	0.027110803
Lpin	0.086310054	0.029279156
RpL4	-0.100727414	0.034214797
AttC	-0.830925179	0.031777847
CAH3	-0.135978258	0.027261847
glob1	0.090414583	0.033872884
hfp	0.104829628	0.03117123
CkIIbeta	-0.089886812	0.0305168
Piezo	0.195751869	0.034841936
GC1	-0.120311171	0.031503879
CG33722	0.131015415	0.033872884
Cip4	-0.112580717	0.027535216
SPoCk	-0.133684207	0.029870833
Zn72D	0.091170186	0.026987803
Rox8	0.083131268	0.027849923
Uba2	0.066391785	0.035540929
RpL17	-0.15404833	0.032884938
Mtmr6	0.154794491	0.031218052
sky	-0.096300232	0.029429883
ben	-0.054701254	0.037077749
CG16985	-0.10779206	0.033490904
CG1309	0.092968756	0.033828939
Dlg5	0.119303937	0.029264912
CG7322	-0.089842134	0.035918886
mat	-1.037873099	0.034754678
Vinc	0.104370548	0.036793933
Gbeta13F	0.087452327	0.036946673
Marc	-0.098194664	0.036589864
Pyk	-0.114596937	0.037815726
Rab18	0.086643257	0.027576228
alpha-Spec	0.063071646	0.03789692
mRpL53	0.111198019	0.03438406
eEF1gamma	-0.089392931	0.039489195
ATPsynCF6L	0.197913025	0.034754678
Gip	0.079289122	0.038523634
CG4461	0.173383405	0.037064331
COX6B	-0.100127747	0.038659937
CG4733	0.100239893	0.03117123
Jheh3	-0.120278632	0.035787274
RpL24-like	0.137234044	0.034209279
Ip259	0.118642311	0.033828956
Usp5	0.055795069	0.042479629
Calx	-0.101541805	0.038679519
snu	-0.085009546	0.037558847
CtsB	0.10081727	0.038505416
Gyg	-0.117290599	0.037714439
Sec71	0.11302121	0.030107624
CG31549	0.08553363	0.03712344
Nepl11	0.113855582	0.037334107
Sara	-0.166656745	0.035971408
RpS15Aa	-0.105547052	0.038420013
l(1)G0320	0.231414346	0.037344677
PIG-B	-0.112014581	0.034754678
CG15394	-0.122692519	0.039698439
NA	0.087318476	0.040289197
Txl	0.076372615	0.040604403
Pka-R2	-0.054263373	0.046554791
Ptp36E	0.102692369	0.039092468
eca	-0.075183185	0.036589864
CG9119	-0.098719912	0.042413401
Akap200	0.081182599	0.042158143
Phb1	-0.077652902	0.043610818
Obp22a	-0.072114973	0.037523509
CG13630	0.084555325	0.04251874
RpS13	-0.093335105	0.043410038
Msp300	0.052231358	0.047321955
veli	-0.069223472	0.041956857
Inos	0.068526008	0.044726528
Idh3a	-0.109441889	0.044281368
Ddc	-0.112219744	0.041642422
Obp99a	-0.113928854	0.041387808
Glo1	0.079386981	0.042479629
CG5162	-0.143995609	0.043723452
CG4928	0.178623519	0.042413401
Ubc10	0.09664193	0.041205511
CG15717	0.109858263	0.043811358
brp	-0.090214651	0.045701257
CG1774	-0.095016288	0.043693798
Tpp	0.108623643	0.044171494
tau	0.154509662	0.042380998
Nadsyn	0.105426812	0.038804757
Ahcy	0.076605856	0.046982115
GstE13	-0.109335653	0.039731056
CG7724	0.087281323	0.034247876
Arts	0.083630477	0.041668587
CG12828	-0.12021508	0.043723452
jp	-0.05575972	0.048937636
CG8353	0.137143397	0.044990998
ATPsynC	-0.665979692	0.045523522
NTPase	-0.081754128	0.04846452
Gnmt	-0.224576412	0.046076828
CG11134	-0.10750273	0.048554148
yuri	-0.180941028	0.045855319
TpnC4	-0.087513037	0.048523981
Glut1	-0.058922719	0.04096906
Prosalpha4	-0.11667261	0.047564839
GstD8	0.173159485	0.04580223
CG3226	-0.104853191	0.038509605
Prosbeta4	-0.098542849	0.048523981
EMC4	-0.153502648	0.044814794
Septin1	0.117415546	0.046536049
CG12926	0.083801495	0.047321955
Ipo9	0.071496714	0.045441065
shrb	0.090273981	0.049589311
CG10194	-0.086565535	0.042413401
l(2)gl	0.05472483	0.052621062
CG18130	-0.133663854	0.042999659
Crk	-0.059750497	0.047762365
Prm	-0.097839875	0.051759688
Prosalpha7	-0.075519192	0.050660742
HmgZ	0.230670834	0.049826867
Prosalpha6	0.08099012	0.052621062
CG3191	0.122382708	0.043225141
mfrn	-0.068896225	0.035787274
CG1486	-0.057859808	0.049805992
ND-B14.7	0.182032477	0.050896457
CG11878	0.103327911	0.052916964
Dbp80	0.091561141	0.050175202
CG32694	-0.112329421	0.042413401
CG11771	-0.054648177	0.056456667
Tnpo	0.072338794	0.049586614
Coq7	0.082018251	0.049589311
cathD	0.107740062	0.05370713009895399
CAH1	-0.07856302	0.055126557
CG1090	-0.195462809	0.051065237
cib	0.265496171	0.052614241
wat	0.096918634	0.044990998
CG1316	0.10210587	0.047112583
Mrp5	-0.082705314	0.050641037
Agpat4	0.073391267	0.046676223
Tomosyn	0.072392351	0.050896457
RpS23	-0.181973081	0.053687062
Ge-1	0.069099241	0.052129288
SP	-0.328376349	0.052441874
TTLL12	0.077817411	0.050916426
beta'COP	-0.068837094	0.056843546
Slik	-0.092834242	0.038420013
wbl	0.103674223	0.047272259
jagn	-0.173921597	0.051983377
eEF1delta	-0.095744992	0.055548333
Atpalpha	0.149147781	0.052430098
CG7523	0.104167473	0.054859695
Surf4	-0.119354021	0.049472552
S-Lap5	-0.105642101	0.056074036
Sap-r	0.129557832	0.057401991
Dys	0.102706206	0.044364485
Acsx3	-0.074498049	0.044364485
Spn77Ba	0.11677308	0.055893808
LSm7	-0.082694929	0.054283756
CG8042	0.090234323	0.056984428
RpS10b	-0.091945526	0.059153695
Spn42Dd	0.088663911	0.059025998
g	0.104955414	0.054288505
CG7483	0.075606322	0.052621062
Jhbp1	0.105211875	0.055369013
NP15.6	-0.154320052	0.057499099
Hyccin	0.085116537	0.044364485
CG45078	-0.075812875	0.05564598
Proc	0.276478646	0.058045219
CG5721	0.057475833	0.061927595
COX7B	-0.574367092	0.058334658
Pgk	-0.085796149	0.062338784
CG17078	0.12137093	0.052916964
CG13220	-0.142520789	0.057911177
Ccdc56	-0.109892031	0.049250992
twr	-0.0877309	0.058691053
CG4849	0.118818582	0.059265265
Srp14	0.093553241	0.042413401
Rad23	-0.070213877	0.063853203
CG15617	-0.083770313	0.059397152
CG9331	-0.096612325	0.061953983
mod	-0.058326383	0.063730041
Lam	0.078418353	0.063824812
GstE3	0.065233729	0.057933711
Jhbp7	-0.166806346	0.062281803
ctp	-0.15977408	0.053506575
Ent2	0.185552124	0.06052881
rept	-0.075344686	0.058691053
CG6421	0.077202757	0.042623298
CG16799	-0.070488414	0.049575073
STUB1	0.14852503	0.059134137
CG8026	0.133824949	0.059052356
Sems	-0.080402363	0.05109302
nst	0.061235584	0.063617461
CG1213	0.18154718	0.056984428
CG9689	0.201039323	0.060298067
larp	0.070924956	0.059265265
RNaseX25	0.104115562	0.059903363
TrpRS	0.0635279	0.062895664
pch2	-0.197095101	0.075708267
Spase25	-0.080222794	0.06052881
Mlc1	0.156149989	0.064127088
Roc1a	0.079626783	0.045084783
CSN4	-0.080903712	0.062494013
grsm	0.056772937	0.068634815
RpL13A	-0.086803717	0.065456752000000007
CG9928	-0.095758591	0.063907859
Pgant9	-0.111406145	0.057166703
14-3-3epsilon	0.066988618	0.069537176
CG12547	0.080613243	0.061833507
alpha-Est3	0.072617552	0.051065237
CG3793	-0.083089636	0.061767271
sel	-0.072956753	0.065155287
CG12811	0.091766217	0.046371258
Rok	0.153918818	0.064238633
Iml1	-0.131047521	0.063408412
CG33506	-0.095230075	0.063853203
nrv2	-0.23082783	0.064918288
CG6168	0.12933425	0.067140531
c12.2	-0.060816854	0.072830195
CG3702	-0.083582683	0.065847702
CG1416	0.054741594	0.070717021
CG17562	0.12261404	0.058518745
pit	-0.094369798	0.069352642
Eip63F-1	-0.10708144	0.065618737
CG13096	0.155145537	0.065372725
CG12608	0.179526033	0.064559293
RhoGAP1A	0.071439515	0.063386479
Ugt305A1	0.093069093	0.059296249
EndoG	-0.085764697	0.068241766
alphaTry	-0.099639937	0.061082497
ND-SGDH	-0.126532912	0.070465683
fbl	-0.067863595	0.063911426
CG11241	-0.107640934	0.060270633
COX8	-0.475707306	0.069603987
[truncated: 1,245 more rows]
