# Supplementary material for: Loss of Drosophila ribosomal protein S6 kinase II causes mitochondrial dysfunction and cell death
Source: Dis Model Mech. 2025 Aug 19;18(8):dmm052374. doi: 10.1242/dmm.052374 (PMC12403519; doi:10.1242/dmm.052374)
Supplement: Table S3. List of altered proteins in 5-day-old S6kII KO adult flies mapped to the mitochondrial electron transport Gene Ontology term (GO:0006123). [file dmm-18-052374-TableS3.csv]

Flybase_gene	logFoldChange_d5	padjBH_d5
COX8	-2.3365222839839	2.45059041999469e-7
COX7A	-0.697688826867722	6.33654580823128e-7
cype	-1.08719505976794	9.5711667351588e-5
levy	-0.469526309504531	0.00250698803737107
COX5BL	-0.163497931368306	0.00442476165900663
COX4	-0.14767055952003	0.0753231244800134
Cyt-c-d	0.160243968606661	0.138714597277105
mt:CoI	-0.428648829148948	0.153325485635188
CG42376	-0.136373331423902	0.183557426291267
mt:CoII	-0.109739403446144	0.249865607515321
COX5B	0.0822606186685194	0.43758226149237
UQCR-11	-0.07760855112901	0.541351359179371
UQCR-6.4	-0.0395108755840419	0.567630604305215
ND-MLRQ	-0.091599252370915707	0.580879356559238
Cyt-c-p	0.0263169050740537	0.906748814788588
COX6B	-0.0105860465754813	0.917920217556846
COX5A	-0.00981877174616285	0.936595347823539
