# Supplementary material for: Loss of Drosophila ribosomal protein S6 kinase II causes mitochondrial dysfunction and cell death
Source: Dis Model Mech. 2025 Aug 19;18(8):dmm052374. doi: 10.1242/dmm.052374 (PMC12403519; doi:10.1242/dmm.052374)
Supplement: Table S4. List of altered proteins in 35-day-old S6kII KO adult flies mapped to the respiratory electron transport chain Gene Ontology term (GO:0022904). [file dmm-18-052374-TableS4.csv]

Flybase_gene	logFoldChange_d35	padjBH_d35
Etf-QO	-0.544799132	2.93896461547625e-8
Cyt-c1L	-0.68745464	5.49354729347104e-7
SdhA	-0.346571946	1.11614999924788e-6
SdhC	-0.300901623	9.30555047975658e-6
SdhB	-0.351362072	1.35326885453091e-5
Gpo1	-0.468028909	2.46930896775696e-5
ND-23	-0.198144108	6.04234176511892e-5
Pmi	-0.203668239	8.49446308550943e-5
AIF	-0.187814599	9.8049737384807e-5
ND-13B	-0.236990557	1.52706135853008e-4
ND-B17.2	-0.276215361	1.84041868309501e-4
mt:CoII	-0.32265973	2.10762139867657e-4
COX4	-0.236506555	2.56915810054774e-4
UQCR-6.4	-0.296644086	2.36603842138842e-4
COX5B	-0.173303134	3.39691164625451e-4
ox	-0.318265829	3.91716377207134e-4
ND-49	-0.158732	6.87174194580377e-4
Cyt-c1	-0.216097054	6.92716359313989e-4
ND-75	-0.156666414	0.001126166
ND-B17	-0.175096665	0.001035207
RFeSP	-0.208265296	0.001096097
ND-42	-0.154335708	0.001274654
COX7A	-0.268909415	0.001516036
mt:Cyt-b	-0.33516536	0.001594639
ND-ASHI	-0.221754567	0.001767145
CIA30	-0.261003565	0.001881878
UQCR-C2	-0.200812769	0.0024810879999999998
UQCR-Q	-0.332205179	0.002407184
UQCR-14	-0.239560369	0.00300348
UQCR-11	-0.306783199	0.00286456
ND-51	-0.145431771	0.003762177
cype	-0.284300678	0.004944218
ND-B14.5B	-0.13107322800000001	0.005322067
COX5A	-0.148366436	0.005830522
ND-13A	-0.169117591	0.006339233
ND-19	-0.162100789	0.006848864
ND-24	-0.119665702	0.01095526
ND-B22	-0.200879425	0.011174286
ND-B14.5A	-0.167809993	0.014025475
levy	-0.21953185	0.016462436
Cyt-c-p	-0.149309171	0.027646838
GC1	-0.120311171	0.031503879
NP15.6	-0.154320052	0.057499099
COX8	-0.475707306	0.069603987
COX7C	-0.4857046	0.072432047
mt:ND5	-0.244677722	0.090273254
COX7AL	-0.105417523	0.119997954
mt:ND4	-0.244321442	0.144653455
mt:CoI	-0.328167943	0.171702445
CG42376	0.043656051	0.546249429
Cyt-c-d	-0.02325282	0.75413775
CG14757	0.016254502	0.753465686
COX4L	0.021908083	0.81040949
COX5BL	-0.004215087	0.962538853
