# Supplementary material for: Loss of Drosophila ribosomal protein S6 kinase II causes mitochondrial dysfunction and cell death
Source: Dis Model Mech. 2025 Aug 19;18(8):dmm052374. doi: 10.1242/dmm.052374 (PMC12403519; doi:10.1242/dmm.052374)
Supplement: Table S5. List of the 49 filtered proteins in 5-day-old S6kII KO flies used for the network analysis. [file dmm-18-052374-TableS5.csv]

Flybase_gene	logFC_d5	padjBH_d5
Spn77Bb	3.3589812989426	6.35241497871971e-14
CG11598	1.8669630076725101	5.62068372142335e-12
Mal-A6	2.3341692481771	3.57327784486331e-11
CG3397	-1.70480918987475	3.9588783973605e-11
Ugt35C1	2.25327026117666	3.9588783973605e-11
Nepl8	2.97093439116715	3.9588783973605e-11
Ugt37A2	-1.15128481785396	1.70419391231827e-10
Ugt36E1	-1.7028023374301	6.55964115350016e-10
CG12896	-1.70093088181769	8.54831822797495e-10
BomBc3	2.62467203320688	1.01522695643195e-9
CG17124	1.23848431719452	1.35695595880209e-9
GstE8	1.64025027115106	2.99119516484045e-9
CG9676	1.03488808765135	4.04002542826989e-9
CG18011	3.2443545163234	5.98411923300072e-9
Cyp6a20	-1.23396835408274	1.68522545230218e-8
CG4363	2.01040935579551	1.72259264978325e-8
Cyp6a8	-1.0459799138172	1.89706369113063e-8
Tep4	1.12475310442278	2.4796102990455e-8
GstE1	2.15367653952687	4.19224085431654e-8
CG8343	1.24359581932221	5.37215462517e-8
CG8768	2.13392550096509	6.74556298304099e-8
BomBc2	1.11263174240799	2.17560472898352e-7
Acp26Ab	2.54372841770803	2.17560472898352e-7
COX8	-2.3365222839839	2.45059041999469e-7
CG5402	1.45843011333215	2.82917602407825e-7
Sfp24Bc	1.13080456824348	3.06913758943466e-7
Neb-cGP	-1.62926242778851	2.67632645857055e-7
GstE7	-1.02044314381005	4.75040206343836e-7
tyf	1.28294144199809	5.23427422416882e-7
Lsp1beta	2.12339990926244	6.63931370491483e-7
Ude	-1.038747742814	5.65805444960661e-7
BG642312	-1.47008263666149	1.03971908105026e-6
CG18284	-1.35764733378649	1.05016450073545e-6
CG3548	1.58978241208277	3.20993622521141e-6
RpS14a	1.03464766310338	4.76664287623341e-6
COX7AL2	-2.01329518327038	1.22794270434746e-5
garz	-1.04829622384999	1.63730850821623e-5
CG17108	1.35648575330361	2.19559269224409e-5
Cpr100A	1.02472875001567	3.76981654395066e-5
Cpr97Ea	1.0304905731277	4.42534568986077e-5
CG44242	-1.02053816242307	5.31475942077937e-5
Sfp87B	-1.11024368945389	9.14744261283752e-5
cype	-1.08719505976794	9.5711667351588e-5
Mst57Da	-1.16240978807852	1.44198101855118e-4
Acp53Ea	-1.06796015237547	1.76699553391008e-4
Crys	-1.11964115747402	1.86141233368443e-4
Dis3l2	1.14915809070631	2.31037326526725e-4
CG10553	1.40517720703815	0.00336307583337862
Sfp96F	-1.03256681052065	0.00845793596524887
