# Supplementary material for: Loss of Drosophila ribosomal protein S6 kinase II causes mitochondrial dysfunction and cell death
Source: Dis Model Mech. 2025 Aug 19;18(8):dmm052374. doi: 10.1242/dmm.052374 (PMC12403519; doi:10.1242/dmm.052374)
Supplement: Table S6. List of the 76 filtered proteins in 35-day-old S6kII KO flies used for the network analysis. [file dmm-18-052374-TableS6.csv]

Flybase_gene	logFC_d35	padjBH_d35
GstE1	3.083676149	1.61215633733804e-16
Spn77Bb	2.680061298	3.12688242754966e-14
CG13001	4.362699882	3.43980011089093e-14
Oadh	-1.296873637	3.73199784874229e-14
GstE8	2.568484049	3.43980011089093e-14
CG18011	3.53960738	5.40160778780062e-14
Mal-A6	2.654261191	7.76226855027154e-14
Ugt35C1	1.672433018	8.64494172433556e-14
Acp26Ab	3.264989364	1.6976759911583e-13
CG3397	-2.705639504	4.15663488962068e-13
CG33307	1.439120725	2.36356921895175e-12
CG9630	1.68987693	2.01582681391193e-12
CG11598	2.207444974	2.36071563546458e-12
CG6733	-1.263774691	3.0590505645914098e-12
Tep2	1.283634058	5.55304731488913e-12
Ugt36E1	-1.925853768	5.0267313938894095e-12
CG4363	2.12530259	8.0783421856652e-12
Ltn1	1.245438375	8.956518245021239e-12
Cyp6a8	-1.293658734	1.30122032603119e-11
TFAM	-1.278773445	1.8676170936029797e-11
CG3638	1.460846068	2.4925762303636197e-11
BomBc3	2.894508289	4.0839260630300897e-11
CG2736	1.436470585	4.1224351426224293e-11
NimB2	1.087518964	4.0839260630300897e-11
Cyp6a17	1.490104464	4.9380268914932586e-11
Tep4	1.411515807	6.045454307124509e-11
CG10208	-1.130962058	4.0839260630300897e-11
TotC	2.573233469	7.98989870745485e-11
CG30486	-1.100984027	4.69332137327202e-11
Parp	2.050238063	1.18175486554002e-10
Pfas	1.112935836	1.63987508181186e-10
TotA	2.371426736	1.62665035613188e-10
CG9512	-1.023327206	1.77508407094827e-10
CG7997	1.304360918	1.77508407094827e-10
CG4250	1.741824231	2.44177886568912e-10
Idgf5	1.185114385	2.83755031577281e-10
CtsK2	1.13122057	4.28903158652147e-10
GstE7	-1.153891669	4.19684919659235e-10
TotM	2.156236692	5.26806928687961e-10
Acbp5	-1.780991044	6.63727561637878e-10
CG44008	-1.521798842	5.902737995122671e-10
Mec2	1.170067292	8.56773373584096e-10
Alkbh8	1.719318051	8.56773373584096e-10
Acbp3	-1.178317339	8.56773373584096e-10
CG15293	1.362289591	1.3793729581393e-9
nebu	1.06289058	1.51345953215558e-9
Not1	1.151151648	1.66548531690718e-9
PIP5K59B	1.052847416	1.44692901646815e-9
BomBc1	2.51700583	2.59128438288821e-9
Tmlh	1.101094227	2.1859258351379604e-9
CG4716	1.355236658	2.44901006013586e-9
NimC4	2.266629138	3.809286649795881e-9
CG2233	1.518420853	3.73616878399926e-9
CG31769	1.961104524	5.24606415062477e-9
ND-B8	1.542699416	4.9501545684539405e-9
CG34423	1.622019349	5.70927384306667e-9
CG7300	1.423058098	7.007002546721691e-9
Cyp6a20	-1.1026525	7.6883498486095e-9
CG8768	2.45066607	9.58870020470692e-9
CG4592	-1.032272091	3.44214027122834e-8
CG10560	-1.077082828	3.66881117552725e-8
CG16826	1.68712035	5.18006110205501e-8
CG34040	1.415315384	5.53440702467708e-8
ref(2)P	1.126017432	9.48835621600734e-8
CG32195	1.012378782	2.45527823988598e-7
CG10680	1.014207244	8.01155420897394e-7
CG5402	1.144527688	1.06637445628732e-6
CG44088	1.026937718	1.31136481508049e-6
AttD	-2.233475812	1.75438286145061e-6
Jhbp12	-1.189221747	1.98717586325776e-6
CG5107	-1.382353099	2.79955793666515e-6
CG10912	-1.237148898	7.9877255082726e-6
MtnA	1.169642313	6.66831048574469e-5
Def	-1.59271684	0.00157767
DptA	-1.08614689	0.019701619
mat	-1.037873099	0.034754678
